# Supplementary material for: Synthesis and structure of (RS)-6-hy­droxy-6-(2-oxoprop­yl)-1,10-phenanthrolin-5(6H)-one
Source: Acta Crystallogr E Crystallogr Commun. 2026 May 7;82(Pt 6):578–82. doi: 10.1107/S2056989026004408 (PMC13238995; doi:10.1107/S2056989026004408)
Supplement: Supplementary file 1 [file e-82-00578-sup1.cif]

##############################################################################
#                                                                            #
# This CIF contains the data in a paper accepted for publication in          #
# Acta Crystallographica Section E. It conforms to the requirements of       #
# Notes for Authors for Acta Crystallographica Section E, and has been       #
# peer reviewed under the auspices of the IUCr Commission on Journals.       #
#                                                                            #
# Full details of the Crystallographic Information File format               #
# are given in the paper "The Crystallographic Information File (CIF):       #
# a New Standard Archive File for Crystallography" by S. R. Hall, F. H.      #
# Allen and I. D. Brown [Acta Cryst. (1991), A47, 655-685].                  #
#                                                                            #
# The current version of the core CIF dictionary is obtainable from          #
# ftp://ftp.iucr.org/pub/cif_core.dic.                                       #
#                                                                            #
# Software is freely available for graphical display of the structure(s)     #
# in this CIF. For information consult the CIF software page                 #
# http://www.iucr.org/resources/cif/software.                                #
#                                                                            #
# This file may be used for bona fide research purposes within the           #
# scientific community so long as proper attribution is given to the journal # 
# article from which it was obtained.                                        #
#                                                                            #
##############################################################################
data_I
_audit_creation_method
;
Olex2 1.5
(compiled 2025.07.13 svn.rb7424aed for OlexSys, GUI svn.r7314)
;
_journal_date_recd_electronic     2026-04-07
_journal_date_accepted     2026-04-25
_journal_name_full     'Acta Crystallographica, Section E'
_journal_year     2026
_journal_volume     82
_journal_issue      6
_journal_page_first     0
_journal_page_last     0
_journal_paper_category     GO
_journal_paper_doi     10.1107/S2056989026004408
_journal_coeditor_code     HB8213
_publ_contact_author_name     'Benlatreche Tarek'
_publ_contact_author_address
;
Environmental and Structural Molecular Chemistry Research Unit, URCHEMS, Faculty
of Exact Sciences, University of Constantine 1-Mentouri Brothers, 25000,
.
Algeria
National Higher School for Hydraulics, Abdellah Arbaoui. Blida.
.
Algeria
;
_publ_contact_author_email     'benlatreche.tarek.33@gmail.com'
_publ_contact_author_fax     ?
_publ_contact_author_phone     '+213540746848'
_publ_section_title
;
Synthesis and structure of
(<i>RS</i>)-6-hydroxy-6-(2-oxopropyl)-1,10-phenanthrolin-5(6<i>H</i>)-one
;
loop_
    _publ_author_name
    _publ_author_footnote
    _publ_author_address
    'Tarek Benlatreche' .
;
Environmental and Structural Molecular Chemistry Research Unit, URCHEMS,
Faculty of Exact Sciences, University of Constantine 1-Mentouri Brothers,
25000,
Algeria
National Higher School for Hydraulics, Abdellah Arbaoui, Blida,
Algeria
;
    'Abderrahmane Mezrag' .
;
Research Unit Development of Natural Resources,
Bioactive Molecules and Physiochemical and Biological Analysis,
Department of Chemistry, Constantine 1 University, Constantine 25000,
Algeria
Faculty of Science, Department of Organic Chemistry, Saad Dahleb University
Blida 1,
Algeria
;
    'Boutheina Boualia' .
;
Environmental and Structural Molecular Chemistry Research Unit, URCHEMS,
Faculty of Exact Sciences, University of Constantine 1-Mentouri Brothers,
25000,
Algeria
;
    'Golhen, St\'ephane' .
;
CNRS, Rennes Institute of Chemical Sciences --UMR 6226, University of Rennes,
France
;
_publ_section_synopsis
;
The title compound was synthesized by reacting phendione with acetone in
ethanol under microwave irradiation. An intramolecular C\\db O...\p
interaction supports the molecular conformation. In the crystal, inversion
dimers linked by pairwise, bifurcated O---H...(N,<i>N</i>) hydrogen bonds are
seen and the dimers are further linked by weak C---H...N and C---H...O
hydrogen bonds and aromatic \p--\p stacking interactions.
;
_chemical_name_systematic
;
(<i>RS</i>)-6-Hydroxy-6-(2-oxopropyl)-1,10-phenanthrolin-5(6<i>H</i>)-one
;
_chemical_name_common     ?
_chemical_formula_moiety     'C15 H12 N2 O3'
_chemical_formula_sum     'C15 H12 N2 O3'
_chemical_formula_iupac     'C15 H12 N2 O3'
_chemical_formula_weight     268.27
_chemical_melting_point     ?
_space_group_crystal_system     monoclinic
_space_group_name_H-M_alt     'P 1 21/c 1'
_space_group_name_Hall     '-P 2ybc'
loop_
    _space_group_symop_operation_xyz
    'x, y, z'
    '-x, y+1/2, -z+1/2'
    '-x, -y, -z'
    'x, -y-1/2, z-1/2'
_cell_length_a     11.2440(19)
_cell_length_b     12.604(2)
_cell_length_c     8.9926(14)
_cell_angle_alpha     90
_cell_angle_beta     106.870(6)
_cell_angle_gamma     90
_cell_volume     1219.6(3)
_cell_formula_units_Z     4
_cell_measurement_reflns_used     6286
_cell_measurement_theta_min     2.4888
_cell_measurement_theta_max     27.5014
_cell_measurement_temperature     150.15
_exptl_crystal_description     prism
_exptl_crystal_colour     colourless
_exptl_crystal_size_max     0.25
_exptl_crystal_size_mid     0.2
_exptl_crystal_size_min     0.18
_exptl_crystal_density_diffrn     1.461
_exptl_crystal_density_meas     ?
_exptl_crystal_density_method     ?
_exptl_crystal_F_000     560
_exptl_absorpt_coefficient_mu     0.104
_exptl_absorpt_correction_type     multi-scan
_exptl_absorpt_process_details
;
(SADABS; Krause <i>et al.</i>,  2015)
;
_exptl_absorpt_correction_T_min     ?
_exptl_absorpt_correction_T_max     ?
_diffrn_ambient_temperature     150.15
_diffrn_source     ?
_diffrn_radiation_type     MoK\a
_diffrn_radiation_wavelength     0.71073
_diffrn_measurement_device_type     'D8 VENTURE Bruker AXS'
_diffrn_measurement_method     'rotation images'
_diffrn_detector_area_resol_mean     10.4167
_diffrn_reflns_number     9853
_diffrn_reflns_av_R_equivalents     0.0458
_diffrn_reflns_av_unetI/netI     0.0553
_diffrn_reflns_theta_min     2.489
_diffrn_reflns_theta_max     27.501
_diffrn_reflns_theta_full     25.242
_diffrn_measured_fraction_theta_max     0.991
_diffrn_measured_fraction_theta_full     0.994
_diffrn_reflns_limit_h_min     -14
_diffrn_reflns_limit_h_max     14
_diffrn_reflns_limit_k_min     -13
_diffrn_reflns_limit_k_max     16
_diffrn_reflns_limit_l_min     -11
_diffrn_reflns_limit_l_max     11
_refine_special_details     ?
_reflns_number_total     2781
_reflns_number_gt     2205
_reflns_threshold_expression     'I > 2\s(I)'
_refine_ls_structure_factor_coef     Fsqd
_refine_ls_matrix_type     full
_refine_ls_R_factor_all     0.0676
_refine_ls_R_factor_gt     0.0518
_refine_ls_wR_factor_gt     0.1226
_refine_ls_wR_factor_ref     0.1318
_refine_ls_goodness_of_fit_ref     1.030
_refine_ls_restrained_S_all     1.030
_refine_ls_number_reflns     2781
_refine_ls_number_parameters     183
_refine_ls_number_restraints     0
_refine_ls_hydrogen_treatment     constr
_refine_ls_weighting_scheme     calc
_refine_ls_weighting_details
              'w=1/[\s^2^(Fo^2^)+(0.0414P)^2^+1.0460P] where P=(Fo^2^+2Fc^2^)/3'
_atom_sites_solution_hydrogens     geom
_atom_sites_solution_primary     dual
_atom_sites_solution_secondary     ?
_refine_ls_shift/su_max     0.000
_refine_ls_shift/su_mean     0.000
_refine_diff_density_max     0.300
_refine_diff_density_min     -0.278
_refine_ls_extinction_method     none
_refine_ls_extinction_coef     .
loop_
    _atom_type_symbol
    _atom_type_description
    _atom_type_scat_dispersion_real
    _atom_type_scat_dispersion_imag
    _atom_type_scat_source
    'C' 'C' 0.0033 0.0016
                         'International Tables Vol C Tables 4.2.6.8 and 6.1.1.4'
    'H' 'H' 0.0000 0.0000
                         'International Tables Vol C Tables 4.2.6.8 and 6.1.1.4'
    'N' 'N' 0.0061 0.0033
                         'International Tables Vol C Tables 4.2.6.8 and 6.1.1.4'
    'O' 'O' 0.0106 0.0060
                         'International Tables Vol C Tables 4.2.6.8 and 6.1.1.4'
_computing_data_collection
;
APEX3 (Bruker, 2015)
;
_computing_cell_refinement
;
APEX3 (Bruker, 2015)
;
_computing_data_reduction
;
SAINT (Bruker, 2015)
;
_computing_structure_solution
;
<i>SHELXT2018/2</i> (Sheldrick, 2015a)
;
_computing_structure_refinement
;
<i>SHELXL2018/3</i> (Sheldrick, 2015b)
;
_computing_molecular_graphics
;
Olex2 1.5 (Dolomanov <i>et al.</i>,  2009)
;
_computing_publication_material
;
Olex2 1.5 (Dolomanov <i>et al.</i>,  2009)
;
loop_
    _atom_site_type_symbol
    _atom_site_label
    _atom_site_fract_x
    _atom_site_fract_y
    _atom_site_fract_z
    _atom_site_U_iso_or_equiv
    _atom_site_adp_type
    _atom_site_calc_flag
    _atom_site_occupancy
    _atom_site_disorder_assembly
    _atom_site_disorder_group
    O O1 0.66938(12) 0.29055(10) 0.12038(15) 0.0220(3) Uani d 1 . .
    H H1 0.606402 0.305120 0.046242 0.033 Uiso calc 1 . .
    O O3 0.84247(13) 0.52378(11) 0.43924(16) 0.0299(3) Uani d 1 . .
    O O2 0.88727(13) 0.39743(12) 0.10860(18) 0.0333(4) Uani d 1 . .
    N N1 0.47777(13) 0.60754(12) 0.17416(17) 0.0194(3) Uani d 1 . .
    N N2 0.63092(14) 0.70543(12) 0.03798(17) 0.0208(3) Uani d 1 . .
    C C12 0.57858(15) 0.55159(14) 0.16619(18) 0.0152(3) Uani d 1 . .
    C C11 0.66176(15) 0.60569(14) 0.08928(18) 0.0165(4) Uani d 1 . .
    C C7 0.76747(15) 0.55389(15) 0.07228(19) 0.0183(4) Uani d 1 . .
    C C4 0.60379(15) 0.44875(14) 0.22495(19) 0.0161(4) Uani d 1 . .
    C C3 0.52129(16) 0.40246(15) 0.29597(19) 0.0194(4) Uani d 1 . .
    H H3 0.533697 0.331769 0.333955 0.023 Uiso calc 1 . .
    C C5 0.71304(16) 0.38418(14) 0.20787(19) 0.0174(4) Uani d 1 . .
    C C6 0.79761(16) 0.44393(15) 0.1278(2) 0.0200(4) Uani d 1 . .
    C C10 0.70589(18) 0.75471(15) -0.0311(2) 0.0242(4) Uani d 1 . .
    H H10 0.685095 0.824996 -0.067532 0.029 Uiso calc 1 . .
    C C14 0.84877(15) 0.43219(16) 0.4815(2) 0.0215(4) Uani d 1 . .
    C C8 0.84341(16) 0.60787(16) -0.0011(2) 0.0226(4) Uani d 1 . .
    H H8 0.915370 0.574755 -0.014840 0.027 Uiso calc 1 . .
    C C13 0.79505(16) 0.34433(15) 0.3669(2) 0.0206(4) Uani d 1 . .
    H H13A 0.744812 0.296932 0.412625 0.025 Uiso calc 1 . .
    H H13B 0.864221 0.301854 0.350456 0.025 Uiso calc 1 . .
    C C1 0.40297(17) 0.56254(16) 0.2471(2) 0.0226(4) Uani d 1 . .
    H H1A 0.333471 0.601967 0.256368 0.027 Uiso calc 1 . .
    C C2 0.42114(16) 0.46134(16) 0.3101(2) 0.0214(4) Uani d 1 . .
    H H2 0.365825 0.432869 0.362005 0.026 Uiso calc 1 . .
    C C9 0.81238(18) 0.70962(17) -0.0529(2) 0.0267(4) Uani d 1 . .
    H H9 0.862611 0.748262 -0.102620 0.032 Uiso calc 1 . .
    C C15 0.90883(18) 0.39957(18) 0.6461(2) 0.0291(5) Uani d 1 . .
    H H15A 0.988278 0.364693 0.653789 0.044 Uiso calc 1 . .
    H H15B 0.854171 0.350215 0.679350 0.044 Uiso calc 1 . .
    H H15C 0.923377 0.462428 0.713143 0.044 Uiso calc 1 . .
loop_
    _atom_site_aniso_label
    _atom_site_aniso_U_11
    _atom_site_aniso_U_22
    _atom_site_aniso_U_33
    _atom_site_aniso_U_12
    _atom_site_aniso_U_13
    _atom_site_aniso_U_23
    O1 0.0252(7) 0.0134(7) 0.0246(7) 0.0021(5) 0.0030(5) -0.0026(5)
    O3 0.0307(7) 0.0206(8) 0.0337(7) -0.0007(6) 0.0021(6) 0.0004(6)
    O2 0.0312(7) 0.0280(8) 0.0482(9) 0.0095(6) 0.0234(7) 0.0086(7)
    N1 0.0195(7) 0.0160(8) 0.0235(7) 0.0012(6) 0.0072(6) -0.0008(6)
    N2 0.0263(8) 0.0150(8) 0.0210(7) 0.0009(6) 0.0065(6) 0.0020(6)
    C12 0.0169(8) 0.0147(9) 0.0137(7) -0.0003(6) 0.0041(6) -0.0020(6)
    C11 0.0185(8) 0.0148(9) 0.0148(7) -0.0011(6) 0.0025(6) -0.0010(6)
    C7 0.0177(8) 0.0192(9) 0.0171(8) -0.0017(7) 0.0035(6) -0.0003(7)
    C4 0.0182(8) 0.0149(9) 0.0146(7) -0.0001(6) 0.0037(6) -0.0026(6)
    C3 0.0240(9) 0.0153(9) 0.0186(8) -0.0017(7) 0.0058(7) 0.0016(7)
    C5 0.0211(8) 0.0116(8) 0.0195(8) 0.0013(7) 0.0060(6) 0.0026(7)
    C6 0.0200(8) 0.0192(10) 0.0213(8) 0.0030(7) 0.0068(7) 0.0009(7)
    C10 0.0308(10) 0.0162(10) 0.0252(9) -0.0020(8) 0.0073(7) 0.0047(7)
    C14 0.0157(8) 0.0257(11) 0.0233(9) 0.0027(7) 0.0062(7) 0.0025(8)
    C8 0.0195(8) 0.0246(10) 0.0242(9) -0.0007(7) 0.0071(7) 0.0019(8)
    C13 0.0224(8) 0.0183(10) 0.0195(8) 0.0036(7) 0.0038(7) 0.0026(7)
    C1 0.0202(8) 0.0229(10) 0.0263(9) 0.0013(7) 0.0091(7) -0.0035(8)
    C2 0.0222(9) 0.0239(10) 0.0203(8) -0.0034(7) 0.0098(7) -0.0013(7)
    C9 0.0265(9) 0.0280(11) 0.0270(9) -0.0052(8) 0.0101(7) 0.0061(8)
    C15 0.0252(9) 0.0380(13) 0.0223(9) -0.0042(9) 0.0040(7) 0.0019(9)
_geom_special_details
;
 All esds (except the esd in the dihedral angle between two l.s. planes)
 are estimated using the full covariance matrix.  The cell esds are taken
 into account individually in the estimation of esds in distances, angles
 and torsion angles; correlations between esds in cell parameters are only
 used when they are defined by crystal symmetry.  An approximate (isotropic)
 treatment of cell esds is used for estimating esds involving l.s. planes.
;
loop_
    _geom_bond_atom_site_label_1
    _geom_bond_atom_site_label_2
    _geom_bond_site_symmetry_2
    _geom_bond_distance
    _geom_bond_publ_flag
    O1 H1 . 0.8400 ?
    O1 C5 . 1.424(2) ?
    O3 C14 . 1.211(2) yes
    O2 C6 . 1.221(2) ?
    N1 C12 . 1.354(2) ?
    N1 C1 . 1.334(2) ?
    N2 C11 . 1.349(2) ?
    N2 C10 . 1.336(2) ?
    C12 C11 . 1.481(2) ?
    C12 C4 . 1.398(2) ?
    C11 C7 . 1.403(2) ?
    C7 C6 . 1.479(3) ?
    C7 C8 . 1.398(2) ?
    C4 C3 . 1.397(2) ?
    C4 C5 . 1.518(2) ?
    C3 H3 . 0.9500 ?
    C3 C2 . 1.385(3) ?
    C5 C6 . 1.545(2) yes
    C5 C13 . 1.543(2) ?
    C10 H10 . 0.9500 ?
    C10 C9 . 1.390(3) ?
    C14 C13 . 1.514(3) ?
    C14 C15 . 1.496(2) ?
    C8 H8 . 0.9500 ?
    C8 C9 . 1.375(3) ?
    C13 H13A . 0.9900 ?
    C13 H13B . 0.9900 ?
    C1 H1A . 0.9500 ?
    C1 C2 . 1.386(3) ?
    C2 H2 . 0.9500 ?
    C9 H9 . 0.9500 ?
    C15 H15A . 0.9800 ?
    C15 H15B . 0.9800 ?
    C15 H15C . 0.9800 ?
loop_
    _geom_angle_atom_site_label_1
    _geom_angle_atom_site_label_2
    _geom_angle_atom_site_label_3
    _geom_angle_site_symmetry_1
    _geom_angle_site_symmetry_3
    _geom_angle
    _geom_angle_publ_flag
    C5 O1 H1 . . 109.5 ?
    C1 N1 C12 . . 117.48(16) ?
    C10 N2 C11 . . 117.24(16) ?
    N1 C12 C11 . . 115.89(15) ?
    N1 C12 C4 . . 122.95(15) ?
    C4 C12 C11 . . 121.15(15) ?
    N2 C11 C12 . . 117.01(15) ?
    N2 C11 C7 . . 122.56(16) ?
    C7 C11 C12 . . 120.43(16) ?
    C11 C7 C6 . . 121.18(15) ?
    C8 C7 C11 . . 118.54(17) ?
    C8 C7 C6 . . 120.28(16) ?
    C12 C4 C5 . . 122.71(15) ?
    C3 C4 C12 . . 118.12(16) ?
    C3 C4 C5 . . 119.11(16) ?
    C4 C3 H3 . . 120.5 ?
    C2 C3 C4 . . 118.91(17) ?
    C2 C3 H3 . . 120.5 ?
    O1 C5 C4 . . 109.93(14) ?
    O1 C5 C6 . . 107.86(14) yes
    O1 C5 C13 . . 105.05(14) ?
    C4 C5 C6 . . 114.29(14) ?
    C4 C5 C13 . . 111.36(14) ?
    C13 C5 C6 . . 107.89(14) ?
    O2 C6 C7 . . 121.31(16) ?
    O2 C6 C5 . . 118.50(16) ?
    C7 C6 C5 . . 120.17(15) ?
    N2 C10 H10 . . 117.9 ?
    N2 C10 C9 . . 124.13(18) yes
    C9 C10 H10 . . 117.9 ?
    O3 C14 C13 . . 120.55(16) ?
    O3 C14 C15 . . 122.76(18) ?
    C15 C14 C13 . . 116.69(17) ?
    C7 C8 H8 . . 120.5 ?
    C9 C8 C7 . . 118.99(17) ?
    C9 C8 H8 . . 120.5 ?
    C5 C13 H13A . . 108.8 ?
    C5 C13 H13B . . 108.8 ?
    C14 C13 C5 . . 113.94(15) ?
    C14 C13 H13A . . 108.8 ?
    C14 C13 H13B . . 108.8 ?
    H13A C13 H13B . . 107.7 ?
    N1 C1 H1A . . 118.2 ?
    N1 C1 C2 . . 123.56(17) ?
    C2 C1 H1A . . 118.2 ?
    C3 C2 C1 . . 118.88(16) ?
    C3 C2 H2 . . 120.6 ?
    C1 C2 H2 . . 120.6 ?
    C10 C9 H9 . . 120.7 ?
    C8 C9 C10 . . 118.54(17) ?
    C8 C9 H9 . . 120.7 ?
    C14 C15 H15A . . 109.5 ?
    C14 C15 H15B . . 109.5 ?
    C14 C15 H15C . . 109.5 ?
    H15A C15 H15B . . 109.5 ?
    H15A C15 H15C . . 109.5 ?
    H15B C15 H15C . . 109.5 ?
loop_
    _geom_torsion_atom_site_label_1
    _geom_torsion_atom_site_label_2
    _geom_torsion_atom_site_label_3
    _geom_torsion_atom_site_label_4
    _geom_torsion_site_symmetry_1
    _geom_torsion_site_symmetry_2
    _geom_torsion_site_symmetry_3
    _geom_torsion_site_symmetry_4
    _geom_torsion
    _geom_torsion_publ_flag
    O1 C5 C6 O2 . . . . -57.0(2) ?
    O1 C5 C6 C7 . . . . 121.28(16) ?
    O1 C5 C13 C14 . . . . -178.29(14) ?
    O3 C14 C13 C5 . . . . -11.3(2) yes
    N1 C12 C11 N2 . . . . 1.4(2) ?
    N1 C12 C11 C7 . . . . -178.76(14) ?
    N1 C12 C4 C3 . . . . -0.5(2) ?
    N1 C12 C4 C5 . . . . 176.56(15) ?
    N1 C1 C2 C3 . . . . -0.7(3) ?
    N2 C11 C7 C6 . . . . -179.12(15) ?
    N2 C11 C7 C8 . . . . -0.2(3) ?
    N2 C10 C9 C8 . . . . 0.1(3) ?
    C12 N1 C1 C2 . . . . -2.0(3) ?
    C12 C11 C7 C6 . . . . 1.0(2) ?
    C12 C11 C7 C8 . . . . 179.99(15) ?
    C12 C4 C3 C2 . . . . -2.3(2) ?
    C12 C4 C5 O1 . . . . -118.38(16) yes
    C12 C4 C5 C6 . . . . 3.1(2) ?
    C12 C4 C5 C13 . . . . 125.62(17) yes
    C11 N2 C10 C9 . . . . 0.1(3) ?
    C11 C12 C4 C3 . . . . -179.94(15) ?
    C11 C12 C4 C5 . . . . -2.9(2) ?
    C11 C7 C6 O2 . . . . 177.55(17) ?
    C11 C7 C6 C5 . . . . -0.7(2) ?
    C11 C7 C8 C9 . . . . 0.4(3) ?
    C7 C8 C9 C10 . . . . -0.4(3) ?
    C4 C12 C11 N2 . . . . -179.14(15) ?
    C4 C12 C11 C7 . . . . 0.7(2) ?
    C4 C3 C2 C1 . . . . 2.8(3) ?
    C4 C5 C6 O2 . . . . -179.53(16) ?
    C4 C5 C6 C7 . . . . -1.3(2) ?
    C4 C5 C13 C14 . . . . -59.34(19) ?
    C3 C4 C5 O1 . . . . 58.65(19) yes
    C3 C4 C5 C6 . . . . -179.92(14) ?
    C3 C4 C5 C13 . . . . -57.3(2) yes
    C5 C4 C3 C2 . . . . -179.43(15) ?
    C6 C7 C8 C9 . . . . 179.34(16) ?
    C6 C5 C13 C14 . . . . 66.84(18) ?
    C10 N2 C11 C12 . . . . 179.80(15) ?
    C10 N2 C11 C7 . . . . -0.1(2) ?
    C8 C7 C6 O2 . . . . -1.4(3) ?
    C8 C7 C6 C5 . . . . -179.59(16) ?
    C13 C5 C6 O2 . . . . 56.0(2) ?
    C13 C5 C6 C7 . . . . -125.72(16) ?
    C1 N1 C12 C11 . . . . -177.91(15) ?
    C1 N1 C12 C4 . . . . 2.6(2) ?
    C15 C14 C13 C5 . . . . 168.82(15) ?
loop_
    _geom_hbond_atom_site_label_d
    _geom_hbond_atom_site_label_h
    _geom_hbond_atom_site_label_a
    _geom_hbond_site_symmetry_d
    _geom_hbond_site_symmetry_h
    _geom_hbond_site_symmetry_a
    _geom_hbond_distance_dh
    _geom_hbond_distance_ha
    _geom_hbond_distance_da
    _geom_hbond_angle_dha
    _geom_hbond_publ_flag
    O1 H1 N1 ? ? 3_665 0.84 2.22 2.977(2) 149 yes
    O1 H1 N2 . . 3_665 0.84 2.56 3.262(2) 142 yes
    C13 H13A O1 . . 4_566 0.99 2.52 3.457(2) 158 yes
    C15 H15B O1 . . 4_566 0.98 2.67 3.561(3) 152 yes
    C1 H1A O1 . . 2_655 0.95 2.63 3.302(2) 128 yes
    C3 H3 N1 . . 2_655 0.95 2.83 3.727(2) 158 yes
    C8 H8 O2 . . 3_765 0.95 2.62 3.436(3) 145 yes
    C10 H10 O3 . . 4_575 0.95 2.59 3.235(2) 125 yes
    C15 H15A O3 . . 3_766 0.98 2.69 3.254(3) 117 yes
_shelx_space_group_comment
;
The symmetry employed for this shelxl refinement is uniquely defined
by the following loop, which should always be used as a source of
symmetry information in preference to the above space-group names.
They are only intended as comments.
;
_shelx_estimated_absorpt_T_min     0.974
_shelx_estimated_absorpt_T_max     0.982
_shelx_hkl_file
;
   0   0   1    0.10    0.13
   0   0  -1    0.57    0.18
   0   0  -2  177.98   12.71
   0   0   2  175.74   12.74
   0   0   2  179.27   12.75
   0   0  -2  177.58   12.73
   0   0  -3    0.39    0.41
   0   0   3    0.75    0.48
   0   0   3    0.24    0.52
   0   0  -3   -0.09    0.41
   0   0   4  112.18    8.27
   0   0   4  106.24    8.23
   0   0  -4  111.40    8.15
   0   0  -4  111.21    8.13
   0   0  -5    0.21    0.78
   0   0  -5   -0.09    0.63
   0   0   5    0.87    0.67
   0   0  -6   10.49    1.66
   0   0  -6    9.44    1.61
   0   0   6    9.15    1.73
   0   0  -7   -0.48    0.84
   0   0  -7   -0.61    0.99
   0   0   7    0.84    1.19
   0   0   7    0.00    1.57
   0   0  -8    3.36    1.27
   0   0  -8    1.78    1.25
   0   0   8   -0.54    1.71
   0   0   9    1.48    2.65
   0   0  -9   -0.99    1.56
   0   0   9    1.51    1.99
   0   0  -9    1.17    1.63
   0   0  10    2.41    3.43
   0   0  10   -1.82    2.38
   0   0 -10    0.58    1.83
   0   0  11    0.02    4.60
   0   0  11   -2.39    3.03
   0   1  -1  683.21   48.48
   0   1  -1  694.80   48.48
   0  -1   1  693.52   48.49
   0  -1   1  675.90   48.47
   0   1   2  156.78   11.86
   0   1  -2  166.15   11.99
   0   1   2  161.29   11.87
   0  -1   2  172.07   12.01
   0  -1   2  175.19   12.00
   0   1   3  144.21   10.25
   0   1  -3  143.40   10.31
   0   1  -3  138.67   10.33
   0   1   3  137.09   10.25
   0  -1   3  132.95   10.31
   0  -1  -3  145.75   10.16
   0  -1   3  143.57   10.35
   0  -1  -3  143.88   10.19
   0   1   4  105.36    7.79
   0   1  -4  104.45    7.86
   0   1  -4  107.51    7.82
   0   1   4   94.85    7.67
   0  -1   4  106.65    7.99
   0  -1  -4  103.92    7.64
   0  -1   4  110.01    7.91
   0  -1  -4  102.95    7.68
   0   1  -5   73.56    5.68
   0   1   5   75.33    5.71
   0   1   5   75.31    5.70
   0   1  -5   71.68    5.65
   0  -1   5   73.64    5.79
   0  -1  -5   80.20    5.54
   0  -1  -5   69.53    5.46
   0  -1   5   60.72    5.95
   0   1  -6   41.71    3.62
   0   1  -6   44.05    3.53
   0   1   6   34.06    3.41
   0  -1  -6   33.12    3.22
   0  -1   6   41.51    3.73
   0  -1  -6   37.24    3.45
   0  -1   6   43.88    3.99
   0   1  -7    1.53    1.11
   0   1   7    6.52    1.40
   0   1  -7    4.67    1.23
   0   1   7    4.74    1.88
   0  -1   7    2.81    1.80
   0  -1   7    2.74    1.49
   0  -1  -7    3.15    1.13
   0   1   8    2.54    2.20
   0   1   8    1.86    1.38
   0   1  -8    5.37    1.39
   0   1  -8    8.63    1.79
   0  -1  -8    4.06    1.28
   0  -1   8    6.91    2.46
   0   1   9   31.00    4.05
   0   1  -9   27.21    3.56
   0   1   9   27.72    4.94
   0   1  -9   25.67    3.89
   0  -1   9   28.19    5.25
   0   1  10   33.89    4.71
   0   1 -10   46.55    4.93
   0   1  10   37.66    6.55
   0  -1  10   35.74    5.54
   0  -1  10   52.65    5.22
   0   1  11    6.27    4.58
   0   1  11   -2.01    2.81
   0   1 -11    3.45    2.51
   0   1 -11   -0.90    2.44
   0  -1  11    3.35    3.18
   0  -1  11    3.70    4.68
   0   2   0 2205.52  157.18
   0   2  -1  251.63   18.19
   0   2  -1  264.79   18.20
   0  -2   1  261.60   18.21
   0  -2   1  244.25   18.17
   0   2  -2 1348.29   92.41
   0   2  -2 1303.66   92.41
   0  -2   2 1290.42   92.41
   0  -2   2 1293.85   92.40
   0   2  -3    4.99    0.87
   0   2  -3    3.64    0.69
   0  -2   3    4.82    0.87
   0   2   4   34.41    2.76
   0   2   4   29.59    2.82
   0   2  -4   32.86    2.96
   0   2  -4   32.93    2.99
   0  -2   4   36.89    3.00
   0  -2   4   34.79    3.01
   0   2  -5   23.00    2.43
   0   2   5   20.98    2.60
   0   2   5   25.31    2.26
   0  -2   5   25.30    2.50
   0  -2   5   22.90    2.71
   0   2   6    5.47    1.08
   0   2  -6    2.13    1.15
   0   2  -6    3.33    1.25
   0  -2   6    1.65    1.45
   0  -2   6    4.24    1.17
   0   2   7   46.02    4.85
   0   2  -7   51.70    4.66
   0   2  -7   49.39    4.64
   0   2   7   46.22    4.33
   0  -2   7   53.37    5.27
   0  -2   7   51.55    4.71
   0   2   8   21.92    3.17
   0   2   8   19.73    3.21
   0   2  -8   15.16    3.02
   0   2  -8   24.85    3.36
   0  -2   8   30.17    3.74
   0   2  -9    2.53    1.98
   0   2   9    1.84    2.08
   0   2  -9   -0.58    1.92
   0   2   9   -1.67    2.65
   0  -2   9   -2.01    2.59
   0   2 -10    4.61    2.36
   0   2  10    5.85    2.46
   0   2 -10    7.93    2.39
   0   2  10   10.66    3.44
   0  -2  10    9.07    3.71
   0   2 -11  177.94   13.73
   0   2  11  151.95   13.98
   0   2 -11  188.94   14.21
   0   2  11  180.65   15.57
   0  -2  11  197.45   16.81
   0  -2  11  166.97   14.55
   0   3   0    0.63    2.59
   0   3  -1 1104.61   79.01
   0   3  -1 1156.71   79.02
   0  -3   1 1064.32   78.98
   0  -3   1 1152.91   79.01
   0   3  -2  333.94   24.67
   0   3  -2  354.99   24.69
   0  -3   2  350.06   24.70
   0  -3   2  343.04   24.67
   0   3  -3  363.50   26.02
   0   3  -3  367.97   26.05
   0  -3   3  356.55   26.02
   0  -3   3  363.72   26.06
   0   3  -4    0.57    0.77
   0   3  -4   -0.87    0.73
   0  -3   4   -0.27    0.98
   0  -3   4    0.30    0.69
   0   3   5    9.51    1.31
   0   3   5    7.86    1.45
   0   3  -5    6.19    0.95
   0   3  -5    7.83    1.52
   0  -3   5    9.14    1.58
   0  -3   5    8.43    1.81
   0   3   6   84.68    6.91
   0   3   6   85.39    6.73
   0   3  -6   85.60    6.98
   0   3  -6   85.55    7.13
   0  -3   6   87.86    7.41
   0  -3   6   93.14    7.22
   0   3   7   60.64    4.94
   0   3   7   45.09    4.32
   0   3  -7   52.51    4.90
   0   3  -7   50.57    4.59
   0  -3   7   49.27    4.81
   0  -3   7   49.81    5.43
   0   3   8   19.06    2.96
   0   3   8   17.06    2.43
   0  -3   8   12.57    3.26
   0  -3   8   18.04    3.16
   0   3   9    6.52    1.84
   0   3  -9    8.00    2.22
   0  -3   9    3.08    2.92
   0   3 -10   67.24    6.76
   0   3  10   59.02    7.33
   0   3 -10   54.15    5.90
   0   3  10   60.24    6.00
   0  -3  10   53.94    6.20
   0  -3  10   63.93    8.56
   0   4   0  443.09   35.07
   0   4  -1  211.02   15.76
   0   4  -1  228.10   15.78
   0  -4   1  221.10   15.73
   0  -4   1  218.50   15.75
   0   4  -2  625.90   46.46
   0   4  -2  676.44   46.50
   0  -4   2  665.09   46.48
   0  -4   2  651.58   46.48
   0   4  -3  390.03   28.45
   0   4  -3  397.50   28.45
   0  -4   3  373.19   28.46
   0  -4   3  425.75   28.47
   0   4  -4  109.92    8.08
   0  -4   4  113.45    8.11
   0  -4   4   90.91    8.18
   0   4  -5   20.08    2.82
   0   4  -5   24.19    2.76
   0  -4   5   22.30    2.94
   0  -4   5   24.56    2.59
   0   4   6   52.99    4.00
   0   4  -6   46.17    4.52
   0   4   6   45.05    3.98
   0  -4   6   43.45    4.30
   0  -4   6   47.30    4.80
   0   4   7   28.10    2.94
   0   4  -7   34.00    3.83
   0   4  -7   26.74    3.44
   0   4   7   27.33    3.52
   0  -4   7   29.51    4.14
   0   4  -8   32.40    4.40
   0   4   8   24.72    4.14
   0   4   8   22.02    3.24
   0  -4   8   34.69    4.00
   0  -4   8   26.87    4.18
   0   4  -9    0.83    2.00
   0   4   9   -1.15    2.63
   0   4  -9    4.61    2.07
   0  -4   9    2.86    2.96
   0  -4   9   -4.02    2.08
   0   4 -10   73.56    7.35
   0   4  10   74.76    6.92
   0   4  10   60.93    7.75
   0   4 -10   79.26    7.06
   0  -4  10   76.28    9.28
   0  -4  10   56.86    6.79
   0   5   0    2.49    4.68
   0   5  -1   97.30    7.16
   0  -5   1   95.65    7.08
   0   5  -2   85.77    6.37
   0   5  -2   83.32    6.35
   0  -5   2   73.66    6.20
   0  -5   2   90.90    6.34
   0   5  -3   58.13    5.07
   0   5  -3   65.10    5.16
   0  -5   3   64.10    5.11
   0  -5   3   67.98    5.10
   0   5  -4   68.65    5.72
   0   5  -4   75.93    5.86
   0  -5   4   70.24    5.94
   0  -5   4   73.72    5.80
   0   5  -5    1.61    1.20
   0   5  -5    0.34    1.35
   0  -5   5    2.83    0.93
   0  -5   5    1.38    1.57
   0   5  -6   48.19    4.36
   0   5  -6   48.75    4.61
   0  -5   6   43.67    4.98
   0  -5   6   45.77    4.38
   0   5   7   24.71    2.53
   0   5  -7   18.09    3.03
   0  -5   7   23.27    3.40
   0  -5   7   19.41    3.61
   0   5   8   -0.38    1.99
   0   5   8    2.00    1.28
   0   5  -8    0.61    1.86
   0   5  -8    0.59    2.05
   0  -5   8    0.00    2.51
   0  -5   8    0.89    1.66
   0   5  -9    5.22    2.44
   0   5  -9    5.10    2.27
   0   5   9    1.82    2.19
   0  -5   9    9.17    3.59
   0  -5   9    6.45    2.25
   0   5 -10  103.13    9.06
   0   5  10   72.97    8.34
   0   5 -10   75.86    8.22
   0   5  10   97.72    9.05
   0  -5  10  102.56   10.58
   0  -5  10   95.66    8.85
   0   6   0 2857.48  207.17
   0   6   0 2844.72  206.07
   0   6  -1   40.76    3.49
   0   6  -1   50.25    3.69
   0   6  -2   10.34    1.46
   0   6  -2    9.89    1.49
   0  -6   2    6.62    1.29
   0  -6   2   10.39    1.24
   0   6  -3    2.45    1.00
   0  -6   3    1.88    0.70
   0  -6   3    0.77    0.86
   0   6  -4   36.83    3.80
   0   6  -4   40.49    3.74
   0  -6   4   38.19    3.56
   0  -6   4   38.70    3.82
   0   6  -5  209.11   17.42
   0   6  -5  243.16   17.74
   0  -6   5  253.01   17.72
   0  -6   5  245.69   17.83
   0   6  -6   17.35    2.90
   0   6  -6   12.57    2.29
   0  -6   6   11.81    2.08
   0  -6   6   14.47    2.84
   0   6  -7   22.52    3.98
   0   6  -7   21.88    3.76
   0  -6   7   18.61    3.58
   0  -6   7   19.64    3.55
   0   6  -8    8.52    2.47
   0  -6   8   11.90    3.33
   0  -6   8    7.96    2.14
   0   6  -9    5.32    2.53
   0   6   9   -1.23    2.87
   0   6  -9    2.76    2.89
   0  -6   9    0.71    2.27
   0  -6   9    6.68    3.88
   0   6  10   15.38    3.75
   0   6 -10    8.42    3.56
   0  -6  10   15.20    5.42
   0   7   0    1.72    5.60
   0   7   0    2.32    6.29
   0   7  -1  904.08   66.36
   0   7  -1  970.10   66.41
   0   7  -2   37.62    3.20
   0   7  -2   28.04    3.02
   0  -7   2   36.71    2.93
   0   7  -3   60.55    4.96
   0   7  -3   54.08    4.75
   0  -7   3   58.85    5.00
   0  -7   3   58.33    4.72
   0   7  -4    8.16    1.71
   0   7  -4    8.36    1.80
   0  -7   4    7.63    1.62
   0  -7   4    5.18    1.80
   0   7  -5  171.77   12.75
   0   7  -5  169.08   12.89
   0  -7   5  176.81   13.06
   0  -7   5  152.79   12.58
   0   7  -6    4.12    1.73
   0  -7   6    3.26    1.42
   0   7  -7    5.56    2.32
   0   7  -7    0.08    1.89
   0  -7   7    6.69    2.23
   0  -7   7    1.89    2.71
   0   7  -8   68.53    6.69
   0   7  -8   58.10    6.12
   0  -7   8   62.36    7.60
   0  -7   8   49.62    6.18
   0   7  -9    4.15    2.74
   0   7  -9    4.17    2.85
   0  -7   9    6.31    4.09
   0  -7   9    2.38    2.70
   0   7 -10    7.40    3.76
   0   7  10    3.82    3.56
   0   7  10   11.16    3.06
   0   7 -10    5.07    3.76
   0  -7  10   12.15    9.00
   0  -7  10   12.39    4.10
   0   8   0  225.44   21.73
   0   8   0  209.24   23.79
   0   8  -1    1.14    0.90
   0   8  -1    2.50    0.83
   0   8  -3   79.52    6.65
   0   8  -3   83.82    6.60
   0  -8   3   78.39    6.31
   0   8  -4   -0.50    1.22
   0   8  -4   -0.79    1.20
   0  -8   4    0.83    1.55
   0  -8   4    0.78    1.01
   0   8  -5   53.00    5.42
   0   8  -5   60.10    5.36
   0  -8   5   53.59    4.92
   0  -8   5   57.30    5.75
   0   8  -6    9.46    2.40
   0   8  -6   12.43    2.67
   0  -8   6   18.69    3.03
   0  -8   6   10.59    2.94
   0   8  -7    5.58    1.93
   0   8  -7    5.43    2.27
   0  -8   7    3.90    2.96
   0   8  -8   18.67    3.60
   0   8  -8   13.89    2.94
   0  -8   8   13.98    4.06
   0   8  -9   21.84    4.06
   0   8  -9   14.94    3.35
   0  -8   9   12.39    4.87
   0   9  -1  296.50   22.19
   0   9  -1  317.67   22.23
   0   9  -2    5.21    1.32
   0   9  -2    5.85    1.44
   0   9  -3   10.31    1.76
   0   9  -3   10.57    1.95
   0  -9   3   10.58    1.81
   0   9  -4   52.44    5.47
   0   9  -4   53.91    5.49
   0  -9   4   68.16    5.11
   0   9  -5    0.33    1.90
   0   9  -5    3.42    1.76
   0  -9   5   -2.72    1.40
   0  -9   5    2.01    2.02
   0   9  -6  216.99   18.20
   0   9  -6  240.11   18.54
   0  -9   6  251.66   18.45
   0  -9   6  262.60   18.72
   0   9  -7   10.94    2.71
   0   9  -7    7.07    2.64
   0  -9   7   13.83    3.34
   0  -9   7    5.87    2.04
   0   9  -8    3.60    2.99
   0   9  -8    2.96    2.66
   0  -9   8    3.20    4.00
   0  -9   8   -0.24    2.44
   0   9  -9    9.73    3.94
   0   9  -9   11.27    4.20
   0  -9   9   15.69    3.62
   0  -9   9   10.60    5.19
   0  10  -1    8.62    1.60
   0  10  -1    6.74    1.50
   0  10  -2   57.44    5.25
   0  10  -2   61.48    5.39
   0  10  -3   61.59    5.63
   0  10  -3   59.80    5.57
   0  10  -4   14.90    2.67
   0  10  -4   18.83    3.33
   0  10  -5    0.36    1.95
   0  10  -5    0.40    2.05
   0 -10   5    0.43    1.65
   0  10  -6   -0.61    2.13
   0  10  -6    0.41    2.10
   0 -10   6   -0.64    1.96
   0  10  -7   21.56    3.55
   0  10  -7   15.38    3.17
   0 -10   7    9.02    2.88
   0  10  -8    5.59    3.26
   0  10  -8    1.83    3.12
   0 -10   8   -5.14    3.11
   0  11  -1    4.71    1.60
   0  11  -1    4.93    1.52
   0  11  -2   93.66    8.06
   0  11  -2   96.72    7.84
   0  11  -3   29.58    4.06
   0  11  -3   38.60    4.26
   0  11  -4   15.74    2.86
   0  11  -4   24.22    4.35
   0  11  -5    3.57    2.26
   0  11  -5    3.11    2.29
   0 -11   5    5.30    1.86
   0  11  -6   25.23    3.65
   0  11  -6   24.49    4.09
   0 -11   6   34.07    4.88
   0  11  -7    9.06    3.15
   0  11  -7    6.27    2.95
   0  11  -8    4.51    4.31
   0  11  -8    3.51    3.77
   0 -11   8   -6.77    3.47
   0  12  -1    2.27    1.58
   0  12  -1    4.32    1.88
   0  12  -2    4.30    1.73
   0  12  -2    1.29    1.81
   0  12  -3   97.46    7.78
   0  12  -3   90.11    8.12
   0  12  -4    2.55    2.63
   0  12  -4    1.57    2.16
   0  12  -5    9.02    2.84
   0  12  -5    9.90    2.80
   0  12  -6    5.86    3.05
   0  12  -6    5.09    2.90
   0 -12   6   -3.52    2.48
   0  12  -7    8.02    3.46
   0  12  -7    0.76    3.49
   0 -12   7    2.87    3.18
   0  13  -1  164.24   12.04
   0  13  -1  144.45   11.80
   0  13  -2    0.16    2.18
   0  13  -3    2.13    2.43
   0  13  -3    2.65    2.26
   0  13  -4   86.80    7.43
   0  13  -4   76.41    7.80
   0  13  -5    5.04    3.06
   0  13  -5    8.38    3.20
   0  13  -6   21.28    4.06
   0  13  -6   22.75    4.21
   0  14  -1    2.18    2.26
   0  14  -1   -3.58    2.27
   0  14  -2   19.42    3.36
   0  14  -2   23.30    3.85
   0  14  -4    2.47    2.99
   0  14  -4    2.29    3.19
   0  14  -5   -0.04    3.48
   0  14  -5    6.35    3.57
   0  15  -1   35.27    5.13
   0  15  -1   22.38    3.91
   0  15  -2    9.14    2.93
   0  15  -2   16.44    3.21
   0  15  -3   18.41    3.87
   0  15  -3   17.30    3.89
   0  15  -4   12.49    4.17
   0  15  -4    8.21    3.60
   0  16  -1    4.00    3.14
   0  16  -1   -0.29    3.09
   0  16  -2    3.75    3.40
   0  16  -2    2.48    3.56
  -1   0  11    5.50    4.23
  -1   0  11   -3.11    2.79
  -1   0  10    3.70    3.21
  -1   0  10   -0.19    2.45
   1   0  -9    0.14    1.62
  -1   0   9    1.34    1.74
   1   0  -9   -0.05    1.39
  -1   0   9    0.63    2.41
  -1   0   8  502.93   37.10
   1   0  -8  513.80   36.80
   1   0  -8  520.42   36.91
  -1   0   8  517.48   37.35
   1   0  -7    0.40    1.00
   1   0  -7   -0.02    0.87
  -1   0   7    0.39    1.21
  -1   0   7   -0.23    1.64
  -1   0   6   89.46    6.99
   1   0  -6   86.75    6.65
  -1   0   6   87.08    6.84
   1   0  -6   82.82    6.71
   1   0  -5   -0.87    0.67
  -1   0   5   -1.26    0.73
   1   0  -5    0.50    0.78
  -1   0   5    0.20    0.61
  -1   0   4   21.28    2.02
   1   0  -4   20.77    1.84
  -1   0   4   23.64    2.07
   1   0  -4   21.60    2.04
   1   0  -3   -0.66    0.40
   1   0  -3    0.09    0.34
  -1   0   3   -0.53    0.47
  -1   0   3    0.28    0.34
  -1   0   2  271.35   19.21
   1   0  -2  274.80   19.16
   1   0  -2  265.89   19.18
  -1   0   2  265.08   19.17
  -1   0   1    0.01    0.11
   1   0  -1    0.08    0.16
   1   0   1   -0.04    0.27
  -1   0  -1    0.11    0.20
  -1   0  -1    0.15    0.27
   1   0   1    0.10    0.21
  -1   0  -2 9999.00  708.88
   1   0   3    0.31    0.41
  -1   0  -3    0.00    0.41
  -1   0  -3    0.13    0.42
   1   0   3   -0.46    0.56
   1   0   4  851.54   61.21
  -1   0  -4  836.13   61.13
   1   0   4  879.29   61.21
  -1   0  -4  885.40   61.08
   1   0   5   -0.73    0.65
  -1   0  -5   -0.63    0.66
   1   0   5   -1.22    0.98
  -1   0  -5   -0.47    0.70
  -1   0  -6  181.21   13.01
   1   0   6  176.07   13.19
   1   0   6  156.81   13.03
  -1   0  -6  185.71   12.85
  -1   0  -7   -0.67    0.96
   1   0   7    0.18    1.21
  -1   0  -7   -0.48    0.92
   1   0   7   -2.55    1.56
  -1   0  -8    8.98    1.79
   1   0   8    9.38    2.58
  -1   0  -9    1.80    1.55
   1   0   9   -2.21    2.64
  -1   0  -9   -1.34    1.60
   1   0   9   -2.91    1.81
   1   0  10    9.26    4.01
   1   0  10    5.95    2.55
   1   1 -11   -1.46    2.37
  -1   1  11    2.38    3.98
   1   1 -11   -0.43    2.32
  -1  -1  11   -5.55    4.22
  -1  -1  11   -0.94    3.04
   1   1 -10    4.06    1.94
  -1   1  10    3.49    3.11
  -1   1  10    2.13    2.06
   1   1 -10    1.76    2.15
  -1  -1  10    1.63    3.28
  -1  -1  10   -0.97    2.33
  -1   1   9   63.00    6.10
   1   1  -9   45.39    5.11
   1   1  -9   51.62    5.43
  -1   1   9   65.02    6.47
  -1  -1   9   62.87    5.78
  -1  -1   9   58.34    6.49
  -1   1   8  237.32   16.10
   1   1  -8  174.44   15.26
   1   1  -8  217.84   15.60
  -1   1   8  229.53   15.75
   1  -1  -8  219.65   15.27
  -1  -1   8  183.29   15.65
  -1  -1   8  198.33   16.02
  -1   1   7    3.02    1.60
   1   1  -7    1.31    0.99
  -1   1   7    2.94    1.07
   1   1  -7    4.34    1.20
   1  -1  -7    3.17    0.97
   1  -1  -7    1.84    0.96
  -1  -1   7    0.11    1.54
  -1  -1   7    1.59    0.99
  -1   1   6   58.50    4.58
  -1   1   6   55.92    4.81
   1   1  -6   41.16    4.46
   1  -1  -6   59.66    4.38
   1  -1  -6   56.77    4.46
   1   1  -5  113.26    8.91
  -1   1   5  128.63    8.98
   1   1  -5  113.65    8.87
  -1   1   5  126.90    8.94
  -1  -1   5  117.14    9.02
   1  -1  -5  124.27    8.78
   1  -1  -5  112.65    8.70
  -1  -1   5  114.67    9.13
   1   1  -4 1050.17   71.50
   1   1  -4  991.17   71.47
  -1   1   4 1033.52   71.43
  -1   1   4  991.39   71.41
  -1  -1   4 1020.78   71.56
   1  -1  -4  976.79   71.30
   1  -1  -4 1028.20   71.34
  -1  -1   4  983.39   71.52
  -1   1   3 1102.39   79.59
   1   1  -3 1098.77   79.65
   1   1  -3 1164.28   79.67
  -1   1   3 1097.48   79.55
   1  -1  -3 1149.58   79.53
   1  -1  -3 1101.10   79.49
  -1  -1   3 1158.82   79.70
  -1  -1   3 1144.44   79.69
  -1   1   2  359.98   26.59
  -1   1   2  399.92   26.66
   1   1  -2  362.01   26.70
  -1  -1   2  382.54   26.74
   1  -1  -2  369.84   26.57
  -1  -1   2  371.86   26.72
   1  -1  -2  384.19   26.62
   1   1  -1 3081.17  220.49
  -1   1   1 3030.43  218.90
  -1  -1   1 3123.45  220.64
   1   1   0   40.75    2.79
  -1   1   0   39.12    2.81
  -1  -1   0   35.43    2.79
  -1   1  -1  437.70   30.25
  -1   1  -1  427.59   30.29
   1  -1   1  416.84   30.28
   1   1   2 5057.30  360.96
  -1   1  -2 5149.45  362.97
   1  -1   2 5223.79  363.35
  -1  -1  -2 4832.37  360.51
   1   1   3 2093.35  147.23
  -1   1  -3 2075.55  147.28
   1   1   3 2062.88  147.26
  -1   1  -3 2105.33  147.36
  -1  -1  -3 2131.65  147.21
   1  -1   3 2033.33  147.37
   1  -1   3 2120.10  147.35
  -1   1  -4  407.69   28.72
   1   1   4  391.80   28.62
   1   1   4  377.46   28.56
  -1   1  -4  411.69   28.61
   1  -1   4  407.74   28.72
  -1  -1  -4  384.33   28.51
   1  -1   4  413.59   28.75
  -1  -1  -4  408.83   28.45
  -1   1  -5   19.87    2.47
  -1   1  -5   27.35    2.39
   1   1   5   20.27    2.22
  -1  -1  -5   22.42    2.08
   1  -1   5   25.64    2.70
  -1   1  -6   19.77    2.33
   1   1   6   20.32    2.31
  -1   1  -6   19.19    2.13
   1   1   6   19.03    2.73
  -1  -1  -6   18.44    2.21
   1  -1   6   23.72    3.01
   1   1   7   15.36    2.53
  -1   1  -7   17.25    2.64
   1   1   7   17.06    2.67
  -1  -1  -7   15.42    2.03
   1  -1   7   14.38    2.56
   1  -1   7   19.87    3.34
  -1   1  -8   65.68    5.97
   1   1   8   70.11    6.06
  -1   1  -8   65.52    5.78
   1  -1   8   68.76    6.34
   1  -1   8   75.92    7.00
  -1   1  -9   13.86    2.38
   1   1   9   15.72    3.48
  -1   1  -9   15.36    2.57
   1  -1   9   12.99    3.35
   1  -1   9    8.91    2.01
  -1   1 -10   39.76    4.90
   1   1  10   36.24    5.07
   1   1  10   40.23    7.25
   1  -1  10   35.92    5.57
  -1   2  11   32.66    5.19
   1   2 -11   21.88    3.52
  -1   2  11   24.09    4.08
   1   2 -11   28.86    5.22
  -1  -2  11   29.09    5.49
  -1  -2  11   40.88    5.98
   1   2 -10   -0.24    2.09
   1   2 -10    2.58    2.34
  -1   2  10   -2.05    2.91
  -1  -2  10    3.32    2.35
  -1  -2  10   -2.08    3.37
  -1   2   9   87.70    7.54
   1   2  -9   85.58    6.57
   1   2  -9   64.79    6.68
  -1   2   9   77.70    6.83
  -1  -2   9   71.67    7.66
  -1  -2   9   66.66    6.67
  -1   2   8   40.91    3.87
   1   2  -8   29.50    3.96
  -1   2   8   37.17    4.51
  -1  -2   8   42.71    5.01
  -1  -2   8   41.12    4.13
  -1   2   7   49.97    4.66
  -1   2   7   51.73    4.33
   1   2  -7   46.54    4.50
   1   2  -7   47.68    4.43
  -1  -2   7   40.78    4.26
  -1  -2   7   40.60    4.84
  -1   2   6    9.46    1.90
  -1   2   6    8.26    1.50
   1   2  -6    8.17    1.74
  -1  -2   6   10.76    1.87
  -1  -2   6   10.76    2.09
   1   2  -5    0.67    0.86
  -1   2   5    0.81    0.59
   1   2  -5    0.02    0.82
  -1   2   5    1.69    1.04
  -1  -2   5   -2.16    1.05
  -1  -2   5   -0.03    0.72
   1   2  -4    7.96    1.35
   1   2  -4    7.04    1.27
  -1  -2   4    5.44    1.11
  -1  -2   4    6.16    1.13
   1   2  -3   18.16    1.83
  -1   2   3   19.01    1.54
   1   2  -3   15.85    1.58
  -1   2   3   18.64    1.71
  -1  -2   3   19.90    1.77
  -1  -2   3   17.08    1.63
   1   2  -2  662.82   46.84
   1   2  -2  651.09   46.84
  -1  -2   2  662.00   46.85
  -1  -2   2  668.91   46.85
   1   2  -1  523.62   37.45
  -1  -2   1  535.21   37.45
  -1   2   0    1.24    0.30
   1  -2   0    1.22    0.38
  -1   2  -1  837.97   60.04
  -1   2  -1  865.88   60.00
   1  -2   1  845.44   60.03
  -1   2  -2 3898.70  288.64
   1   2   2 3675.94  284.59
   1  -2   2 3823.83  288.89
  -1  -2  -2 4591.49  285.02
  -1   2  -3 1415.71  103.38
  -1   2  -3 1452.42  103.33
   1  -2   3 1495.92  103.42
   1  -2   3 1488.87  103.41
   1   2   4  130.83    8.73
  -1   2  -4  108.41    8.76
   1   2   4  132.95    8.64
  -1   2  -4  114.44    8.82
   1  -2   4  103.32    8.86
   1  -2   4  114.01    8.88
  -1   2  -5    5.58    1.29
  -1   2  -5    5.72    1.16
   1  -2   5    5.06    1.44
   1  -2   5    6.09    1.24
  -1   2  -6   -0.65    1.09
  -1   2  -6   -0.46    1.01
   1   2   6    0.38    1.01
   1   2   6   -0.16    0.80
   1  -2   6   -1.20    1.46
   1  -2   6    1.51    1.29
   1   2   7   34.31    3.34
   1   2   7   32.97    3.80
  -1   2  -7   29.63    3.48
   1  -2   7   27.81    4.29
  -1   2  -8    9.54    2.22
  -1   2  -8    9.55    1.93
   1   2   8    4.76    2.12
   1  -2   8    7.58    2.63
   1  -2   8    9.03    2.01
  -1   2  -9    1.65    1.96
   1   2   9    2.93    1.80
   1   2   9    2.84    2.82
   1  -2   9    3.45    2.96
  -1   2 -10    6.90    2.64
  -1   2 -10    1.52    2.18
   1   2  10    3.96    3.68
   1   2  10    3.00    2.58
   1  -2  10    6.31    4.16
   1  -2  10    2.64    2.42
   1   3 -11   42.99    6.25
  -1   3  11   45.44    7.79
   1   3 -11   44.66    5.89
  -1   3  11   32.14    4.04
  -1  -3  11   36.77    5.32
  -1  -3  11   41.80    7.32
   1   3 -10   88.35    7.58
   1   3 -10  101.20    8.14
  -1   3  10   90.37    8.62
  -1  -3  10   71.92    7.78
  -1  -3  10   86.25    9.51
  -1   3   9    2.76    2.39
   1   3  -9    0.93    1.86
   1   3  -9    2.03    2.11
  -1  -3   9    3.11    2.75
  -1  -3   9   -2.15    1.86
  -1   3   8   36.26    4.52
   1   3  -8   40.09    4.25
  -1  -3   8   42.13    5.38
  -1  -3   8   38.08    4.66
  -1   3   7    1.70    1.04
  -1   3   7    1.66    1.69
   1   3  -7    2.55    1.46
   1   3  -7    0.72    1.26
  -1  -3   7    1.56    1.36
  -1  -3   7   -0.11    1.87
   1   3  -6   17.09    2.57
  -1   3   6   17.03    2.26
  -1   3   6   14.03    1.86
   1   3  -6   18.63    2.47
  -1  -3   6   17.65    2.28
  -1  -3   6   16.86    2.72
   1   3  -5  126.23    9.52
  -1   3   5  123.05    9.26
   1   3  -5  122.81    9.48
  -1   3   5  130.47    9.23
  -1  -3   5  116.43    9.45
  -1  -3   5  127.86    9.54
   1   3  -4   17.70    1.82
   1   3  -4   16.21    2.01
  -1  -3   4   16.19    1.94
  -1  -3   4   18.47    1.89
   1   3  -3  179.60   12.67
   1   3  -3  166.26   12.61
  -1  -3   3  163.91   12.60
  -1  -3   3  181.10   12.65
   1   3  -2 1434.28  103.59
   1   3  -2 1434.62  103.60
  -1  -3   2 1530.08  103.60
  -1  -3   2 1471.28  103.60
   1   3  -1  255.24   18.21
  -1   3   0  975.14   68.81
   1  -3   0  976.36   68.81
  -1   3  -1   97.76    6.96
  -1   3  -1   92.39    6.99
   1  -3   1   96.42    6.97
   1  -3   1   92.46    6.99
  -1   3  -2 2951.29  203.75
   1  -3   2 2831.20  203.76
  -1   3  -3   85.26    6.72
  -1   3  -3   89.31    6.62
   1  -3   3   84.82    6.75
   1  -3   3   88.23    6.67
  -1   3  -4  990.43   68.15
  -1   3  -4  949.80   68.21
   1  -3   4  948.55   68.24
   1  -3   4  952.80   68.21
  -1   3  -5   62.43    5.23
  -1   3  -5   60.33    5.03
   1  -3   5   58.52    5.14
   1  -3   5   64.57    5.42
  -1   3  -6   89.62    7.10
  -1   3  -6   87.02    6.91
   1   3   6   88.59    6.69
   1  -3   6   90.56    7.33
   1  -3   6   72.98    6.76
  -1   3  -7   73.33    6.59
  -1   3  -7   81.48    6.51
   1   3   7   84.89    6.28
   1   3   7   71.02    6.53
   1  -3   7   69.45    6.52
   1   3   8   10.71    1.98
   1   3   8   14.24    2.58
  -1   3  -8   12.66    2.47
   1  -3   8   12.48    2.99
   1  -3   8   15.38    2.51
  -1   3  -9    5.07    2.18
   1   3   9    5.14    2.21
  -1   3  -9    4.67    2.17
   1   3   9    4.02    2.75
   1  -3   9    4.05    3.24
   1   3  10    1.31    3.51
  -1   3 -10   -3.24    2.41
  -1   3 -10   -1.65    2.53
   1   4 -11  105.98    9.39
  -1   4  11   82.69   10.56
  -1   4  11   90.45    9.02
   1   4 -11   93.95    8.99
  -1  -4  11   93.44    9.97
  -1   4  10   -1.50    2.36
   1   4 -10   -2.68    2.47
  -1   4  10    1.04    3.05
   1   4 -10    0.78    2.51
  -1  -4  10    2.32    3.86
  -1  -4  10   -4.10    2.45
   1   4  -9   10.40    2.53
   1   4  -9    3.31    2.04
  -1   4   9    3.84    2.75
  -1   4   9    9.42    2.34
  -1  -4   9    8.44    3.18
  -1  -4   9    5.59    2.37
   1   4  -8  155.95   11.81
   1   4  -8  154.87   11.90
  -1   4   8  144.39   11.72
  -1   4   8  138.45   11.48
  -1  -4   8  137.38   12.26
  -1  -4   8  166.35   11.94
  -1   4   7  124.92    9.22
  -1   4   7  127.57    9.06
   1   4  -7  112.22    9.27
   1   4  -7  113.11    9.46
  -1  -4   7  123.38    9.45
  -1  -4   7  102.85    9.77
   1   4  -6   19.21    3.31
  -1   4   6   26.54    2.39
   1   4  -6   20.98    2.95
  -1   4   6   27.95    2.56
  -1  -4   6   25.62    3.54
  -1  -4   6   19.99    2.71
   1   4  -5   59.53    5.25
  -1  -4   5   57.52    5.17
  -1  -4   5   77.58    5.75
   1   4  -4  326.68   23.61
   1   4  -4  323.89   23.63
  -1  -4   4  333.85   23.70
  -1  -4   4  320.72   23.59
   1   4  -3   14.31    1.77
   1   4  -3   14.23    1.87
  -1  -4   3   14.65    1.61
  -1  -4   3   14.00    1.95
   1   4  -2    3.84    0.77
   1   4  -2    3.27    0.54
   1   4  -1   15.86    1.50
   1   4  -1   16.08    1.51
  -1  -4   1   15.92    1.39
  -1   4   0   47.56    3.59
  -1   4  -1    5.90    0.95
  -1   4  -1    7.52    0.98
   1  -4   1    7.35    0.90
   1  -4   1    6.77    1.01
  -1   4  -2  475.59   34.65
  -1   4  -2  509.31   34.66
   1  -4   2  478.82   34.61
   1  -4   2  480.13   34.64
  -1   4  -3  161.27   12.14
  -1   4  -3  170.95   12.15
   1  -4   3  159.39   12.14
   1  -4   3  167.42   12.19
  -1   4  -4   67.90    5.66
  -1   4  -4   76.95    5.85
   1  -4   4   69.00    5.86
   1  -4   4   71.45    5.74
  -1   4  -5  130.74   10.14
  -1   4  -5  131.18    9.94
   1  -4   5  131.43   10.06
   1  -4   5  129.92   10.25
  -1   4  -6  157.18   12.05
   1   4   6  168.43   11.76
  -1   4  -6  162.83   12.27
   1  -4   6  154.31   12.10
   1  -4   6  148.90   12.33
  -1   4  -7    5.23    1.88
  -1   4  -7    0.76    2.04
   1   4   7    5.42    1.76
   1   4   7    4.91    1.30
   1  -4   7    8.56    2.33
   1  -4   7    7.02    1.84
   1   4   8   41.55    4.46
  -1   4  -8   43.85    4.85
   1   4   8   34.01    4.04
  -1   4  -8   33.76    4.47
   1  -4   8   40.97    5.57
   1  -4   8   31.38    4.28
  -1   4  -9    9.28    2.24
  -1   4  -9   15.45    3.15
   1  -4   9   14.33    2.68
   1  -4   9   15.16    3.88
   1   4  10   12.64    4.03
  -1   4 -10    9.40    2.75
  -1   4 -10    9.46    3.32
   1  -4  10   10.28    4.80
   1  -4  10   12.25    3.27
   1   5 -10    0.74    2.78
   1   5 -10    1.32    2.66
  -1   5  10    4.48    2.96
  -1   5  10    3.31    3.22
  -1  -5  10   10.03    4.24
   1   5  -9  203.81   15.88
   1   5  -9  208.32   16.37
  -1   5   9  214.13   15.79
  -1  -5   9  199.95   16.93
  -1  -5   9  224.51   16.42
  -1   5   8  249.71   19.09
   1   5  -8  248.15   19.35
  -1   5   8  261.75   18.83
   1   5  -8  269.52   19.27
  -1  -5   8  248.31   19.69
  -1  -5   8  258.69   19.38
  -1   5   7   -1.09    0.91
  -1   5   7   -0.47    1.33
   1   5  -7   -0.85    1.52
  -1  -5   7    1.26    2.15
   1   5  -6    4.12    1.51
   1   5  -6    4.16    1.48
  -1  -5   6    1.74    1.33
  -1  -5   6    4.50    1.93
   1   5  -5   56.62    5.04
   1   5  -5   55.39    5.05
  -1  -5   5   56.98    5.28
  -1  -5   5   59.60    4.85
   1   5  -4    0.27    0.76
   1   5  -4   -0.03    0.91
  -1  -5   4   -0.68    0.69
   1   5  -3  280.13   19.60
   1   5  -3  260.37   19.52
  -1  -5   3  266.05   19.57
  -1  -5   3  271.61   19.52
   1   5  -2    3.74    0.88
  -1  -5   2    3.51    0.67
   1   5  -1  190.11   13.73
  -1   5   0  485.95   33.79
  -1   5   0  466.74   33.81
  -1   5  -1  146.62   10.97
  -1   5  -1  156.80   11.01
   1  -5   1  148.81   10.98
  -1   5  -2  513.06   36.74
  -1   5  -2  518.23   36.71
   1  -5   2  502.37   36.70
   1  -5   2  524.61   36.71
  -1   5  -3   28.55    2.78
  -1   5  -3   27.60    2.66
   1  -5   3   28.80    2.59
   1  -5   3   24.39    2.76
  -1   5  -4   82.33    6.43
  -1   5  -4   68.39    6.12
   1  -5   4   82.34    6.46
   1  -5   4   81.05    6.30
  -1   5  -5    0.21    1.17
  -1   5  -5   -1.40    1.38
   1  -5   5    1.70    1.32
   1  -5   5    0.59    1.54
  -1   5  -6    1.30    1.42
  -1   5  -6    0.89    1.48
   1  -5   6    1.40    1.95
   1  -5   6    1.70    1.18
  -1   5  -7   11.11    2.24
  -1   5  -7    8.45    2.53
   1  -5   7    9.13    2.86
   1  -5   7   10.08    2.29
   1   5   8   65.76    5.50
  -1   5  -8   65.49    6.33
  -1   5  -8   47.42    5.64
   1   5   8   72.11    5.94
   1  -5   8   64.61    7.03
   1  -5   8   50.38    5.73
  -1   5  -9   -0.10    2.41
  -1   5  -9    3.83    2.60
   1   5   9    4.71    2.92
   1  -5   9    4.01    3.70
   1  -5   9    1.86    2.27
  -1   5 -10   38.34    6.42
  -1   5 -10   36.59    4.39
   1   5  10   51.41    5.14
   1   5  10   45.27    7.08
   1  -5  10   34.25    6.44
   1  -5  10   41.18    6.80
   1   6 -10    2.58    3.13
  -1   6  10    8.86    3.43
   1   6 -10   -0.12    3.09
  -1  -6  10    7.37    3.19
  -1  -6  10    4.05    4.82
  -1   6   9  238.45   17.76
   1   6  -9  237.48   17.78
   1   6  -9  222.62   18.05
  -1   6   9  227.98   17.36
  -1  -6   9  232.67   18.78
  -1  -6   9  236.23   17.93
   1   6  -8  139.38   11.57
  -1   6   8  144.80   11.26
   1   6  -8  137.97   11.22
  -1   6   8  137.14   10.81
  -1  -6   8  155.89   11.32
  -1  -6   8  137.99   12.02
   1   6  -7  189.00   14.90
   1   6  -7  191.58   14.71
  -1  -6   7  182.53   14.75
  -1  -6   7  201.49   14.98
   1   6  -6  178.56   13.76
   1   6  -6  173.08   13.43
  -1  -6   6  176.95   13.83
  -1  -6   6  184.42   13.66
   1   6  -5   15.71    2.58
   1   6  -5   19.58    2.68
  -1  -6   5   21.65    2.38
  -1  -6   5   12.59    2.45
   1   6  -4   30.74    3.26
  -1  -6   4   28.24    3.15
  -1  -6   4   36.41    3.09
   1   6  -3  259.87   18.71
   1   6  -3  252.97   18.71
  -1  -6   3  256.18   18.61
   1   6  -2   49.45    4.12
   1   6  -2   51.37    4.18
  -1  -6   2   49.34    3.95
   1   6  -1   25.99    2.28
   1   6  -1   25.92    2.36
  -1   6   0  120.83    8.48
  -1   6   0  110.36    8.48
  -1   6  -1  136.16    9.88
  -1   6  -1  132.93    9.88
   1  -6   1  132.67    9.84
  -1   6  -2 1486.12  105.24
  -1   6  -2 1511.20  105.23
   1  -6   2 1483.97  105.19
   1  -6   2 1470.43  105.20
  -1   6  -3   34.74    3.35
  -1   6  -3   38.64    3.39
   1  -6   3   33.73    3.62
   1  -6   3   40.07    3.32
  -1   6  -4   14.77    2.24
  -1   6  -4   17.69    2.43
   1  -6   4   12.40    2.17
   1  -6   4   13.75    2.24
  -1   6  -5   97.42    7.36
  -1   6  -5   93.95    7.49
   1  -6   5   94.94    7.67
   1  -6   5   75.79    7.09
  -1   6  -6   30.03    3.42
  -1   6  -6   27.30    3.74
   1  -6   6   22.56    3.66
  -1   6  -7    3.43    1.93
  -1   6  -7    3.82    2.06
   1  -6   7    4.96    2.23
   1  -6   7    3.91    2.66
  -1   6  -8    0.93    2.23
  -1   6  -8    1.70    2.03
   1  -6   8   -1.02    2.99
   1   6   9   -5.12    2.76
  -1   6  -9    2.92    2.64
  -1   6  -9   -1.80    2.62
   1   6   9    0.09    2.10
   1  -6   9    2.57    2.55
   1  -6   9   -6.67    3.75
  -1   6 -10   -0.26    3.26
  -1   6 -10    1.13    3.36
   1   6  10   -0.64    2.54
   1   6  10    7.07    3.94
   1  -6  10    4.87    8.47
   1  -6  10    9.37    4.10
   1   7 -10    3.12    3.69
   1   7 -10    3.42    3.62
   1   7  -9    8.80    2.60
   1   7  -9   10.18    3.31
  -1  -7   9   13.79    4.10
  -1  -7   9    6.81    2.49
   1   7  -8  304.87   23.15
   1   7  -8  300.01   22.73
  -1  -7   8  309.60   23.54
  -1  -7   8  314.65   22.95
   1   7  -7    8.84    2.81
   1   7  -7    6.97    2.23
  -1  -7   7    3.82    2.89
  -1  -7   7    8.78    1.94
   1   7  -6   41.93    4.88
  -1  -7   6   49.03    5.48
  -1  -7   6   49.52    4.57
   1   7  -5   -1.36    1.42
   1   7  -5    1.06    1.47
  -1  -7   5    0.24    1.70
  -1  -7   5    0.51    1.09
   1   7  -4   72.78    6.26
   1   7  -4   74.70    6.20
  -1  -7   4   75.65    6.02
   1   7  -3  119.09    8.73
   1   7  -3  106.88    8.63
  -1  -7   3  112.74    8.53
   1   7  -2   19.42    1.98
   1   7  -2   19.97    2.24
  -1  -7   2   20.89    1.91
   1   7  -1  104.63    7.30
   1   7  -1   88.28    7.11
  -1   7   0   34.18    2.75
  -1   7   0   29.87    2.58
  -1   7  -1    0.55    0.73
  -1   7  -1    0.20    0.81
  -1   7  -2  315.84   23.24
  -1   7  -2  316.95   23.31
   1  -7   2  327.02   23.26
   1  -7   2  327.34   23.19
  -1   7  -3   81.95    6.08
  -1   7  -3   69.19    5.81
   1  -7   3   61.54    6.01
   1  -7   3   75.74    5.80
  -1   7  -4    0.30    1.48
  -1   7  -4    1.77    1.27
   1  -7   4    2.06    1.60
   1  -7   4    1.75    1.00
  -1   7  -5   29.28    3.65
   1  -7   5   26.57    3.11
   1  -7   5   31.70    4.06
  -1   7  -6    5.83    2.03
   1  -7   6    8.40    2.55
  -1   7  -7   10.55    2.57
  -1   7  -7    8.81    2.12
   1  -7   7    7.70    2.97
  -1   7  -8   46.68    5.58
  -1   7  -8   45.09    6.08
   1  -7   8   42.97    7.12
   1  -7   8   49.96    5.68
  -1   7  -9    4.60    3.20
  -1   7  -9    0.29    2.83
   1  -7   9    2.44    4.20
   1   8  -9    3.68    2.88
   1   8  -9    2.84    3.14
  -1  -8   9    2.21    2.74
   1   8  -8   42.71    5.68
   1   8  -8   52.27    5.74
  -1  -8   8   33.02    5.53
   1   8  -7  105.63    8.39
   1   8  -7   87.29    8.45
  -1  -8   7   99.03    8.56
   1   8  -6    9.14    2.68
   1   8  -5    7.92    1.71
   1   8  -5    5.34    1.85
  -1  -8   5    4.52    1.38
   1   8  -4   36.10    3.80
   1   8  -4   36.25    4.04
  -1  -8   4   30.68    3.36
   1   8  -3   69.81    5.54
   1   8  -3   55.35    5.37
  -1  -8   3   68.02    5.17
   1   8  -2   21.93    2.55
   1   8  -2   25.64    2.63
   1   8  -1   11.12    1.89
   1   8  -1   16.22    1.93
  -1   8   0  133.33    9.66
  -1   8   0  128.12    9.65
  -1   8  -1  172.61   13.15
  -1   8  -1  185.57   13.18
  -1   8  -2  242.79   18.13
  -1   8  -2  252.61   18.17
   1  -8   2  250.14   18.07
  -1   8  -3  437.74   32.10
  -1   8  -3  461.15   32.06
   1  -8   3  431.52   31.96
   1  -8   3  446.10   31.96
  -1   8  -4    5.44    1.48
  -1   8  -4    9.85    1.91
   1  -8   4   10.30    2.24
   1  -8   4    8.04    1.63
  -1   8  -5  196.23   15.62
   1  -8   5  209.95   15.80
   1  -8   5  207.44   15.35
  -1   8  -6    4.71    1.89
  -1   8  -6    2.93    2.28
   1  -8   6    6.32    2.61
   1  -8   6    4.71    2.19
  -1   8  -7    4.61    2.48
  -1   8  -7    2.96    2.02
   1  -8   7    5.28    2.80
   1  -8   7    4.08    1.99
  -1   8  -8    0.88    2.84
  -1   8  -8   -2.01    2.38
   1  -8   8   -2.10    2.54
   1  -8   8    1.33    3.83
  -1   8  -9   42.31    6.92
  -1   8  -9   33.81    6.32
   1  -8   9   28.85    4.84
   1  -8   9   35.12    6.09
   1   9  -9  103.94    9.32
   1   9  -9   96.15    9.82
  -1  -9   9   82.02    9.11
   1   9  -8    2.26    2.63
   1   9  -8    8.80    2.65
  -1  -9   8   -0.58    2.36
   1   9  -7   10.79    2.64
   1   9  -7    6.21    2.37
  -1  -9   7    2.95    1.98
   1   9  -6    1.70    2.60
   1   9  -6    6.33    2.07
  -1  -9   6    4.29    1.81
   1   9  -4    5.97    1.80
   1   9  -4    7.72    1.59
   1   9  -3   59.55    5.25
   1   9  -3   62.41    5.39
  -1  -9   3   56.06    4.78
   1   9  -2   40.67    3.59
   1   9  -2   30.00    3.13
   1   9  -1    7.73    1.37
   1   9  -1    6.25    0.95
  -1   9   0  145.43   10.60
  -1   9   0  141.07   10.61
  -1   9  -1    0.25    0.92
  -1   9  -2    0.58    1.15
  -1   9  -2    0.73    1.16
  -1   9  -3    7.39    1.71
  -1   9  -3    6.68    1.66
   1  -9   3    8.31    1.59
  -1   9  -4    0.75    1.48
  -1   9  -4   -1.35    1.46
   1  -9   4    1.06    1.93
   1  -9   4   -0.54    1.18
  -1   9  -5   73.35    6.91
  -1   9  -5   73.85    6.95
   1  -9   5   70.47    6.58
   1  -9   5   82.09    7.30
  -1   9  -6    1.39    1.99
   1  -9   6   -0.51    2.57
   1  -9   6    2.88    1.96
  -1   9  -7   17.35    3.21
  -1   9  -7   18.53    3.35
   1  -9   7   11.36    2.81
   1  -9   7   19.56    3.88
  -1   9  -8   -1.24    2.94
  -1   9  -8   -2.75    2.73
   1  -9   8   -3.48    4.15
   1  -9   8   -5.93    2.89
  -1   9  -9    0.36    4.12
  -1   9  -9   -4.58    4.91
   1  -9   9   -3.78    5.81
   1  -9   9   -1.64    4.09
   1  10  -9    3.85    4.98
  -1 -10   9    3.85    3.56
   1  10  -8    3.37    3.09
   1  10  -8    2.43    2.95
  -1 -10   8   -2.07    2.61
   1  10  -7    1.53    2.64
   1  10  -7   -2.90    2.66
  -1 -10   7   -2.68    2.14
   1  10  -6   24.33    4.35
  -1 -10   6   29.71    4.26
   1  10  -5    2.01    2.20
   1  10  -5   -1.35    2.19
  -1 -10   5   -0.12    1.55
   1  10  -4   11.74    2.48
   1  10  -4   13.22    2.63
  -1 -10   4   16.51    2.43
   1  10  -3    8.68    1.95
   1  10  -3    6.07    1.75
   1  10  -2   80.99    7.64
   1  10  -2  111.13    7.75
   1  10  -1   10.04    1.71
   1  10  -1    7.81    1.69
  -1  10   0    3.84    1.13
  -1  10   0    2.38    1.12
  -1  10  -1  114.70    9.04
  -1  10  -1  119.97    9.04
  -1  10  -2   12.95    2.20
  -1  10  -3   11.10    1.99
  -1  10  -3   10.26    2.00
  -1  10  -4   50.08    4.95
   1 -10   4   38.96    4.40
   1 -10   4   44.27    5.08
  -1  10  -5    8.41    2.42
  -1  10  -5   10.01    2.46
  -1  10  -6   10.87    2.87
  -1  10  -6    4.56    2.36
   1 -10   6    8.73    3.21
   1 -10   6   11.89    2.70
  -1  10  -7    7.12    2.97
  -1  10  -7    9.55    2.68
   1 -10   7    8.67    3.83
   1 -10   7    1.14    2.71
  -1  10  -8    9.04    3.47
  -1  10  -8   19.07    4.13
   1 -10   8    4.78    3.37
   1 -10   8   18.76    5.08
   1  11  -8    0.17    3.61
   1  11  -8    2.70    3.89
   1  11  -7    1.51    2.89
   1  11  -7    9.79    3.09
   1  11  -6   48.98    6.65
   1  11  -6   66.25    6.77
  -1 -11   6   62.33    6.11
   1  11  -5    2.72    2.48
   1  11  -5   -1.09    2.03
  -1 -11   5   -1.43    1.62
   1  11  -4    4.47    2.27
   1  11  -4    7.38    2.37
   1  11  -3   -2.02    1.90
   1  11  -3    0.71    1.74
   1  11  -2    4.99    1.98
   1  11  -2    2.91    1.52
   1  11  -1   34.21    3.81
   1  11  -1   33.67    3.46
  -1  11   0   52.12    4.18
  -1  11   0   43.29    4.19
  -1  11  -1   10.88    2.12
  -1  11  -1   17.46    2.61
  -1  11  -2  275.65   20.47
  -1  11  -2  282.07   20.63
  -1  11  -3   18.17    3.36
  -1  11  -4   69.80    6.77
  -1  11  -4   70.71    6.59
  -1  11  -5   14.31    3.25
  -1  11  -5   23.53    3.83
   1 -11   5   23.86    4.29
  -1  11  -6   40.83    5.99
  -1  11  -6   40.70    5.45
   1 -11   6   45.41    6.58
  -1  11  -7    4.12    3.15
  -1  11  -7    6.58    3.10
   1 -11   7    8.24    4.21
   1 -11   7    1.43    3.10
   1  12  -7   37.92    6.69
   1  12  -7   30.00    4.52
  -1 -12   7   27.60    4.00
   1  12  -6   39.49    6.05
   1  12  -6   35.51    6.25
  -1 -12   6   49.65    6.05
   1  12  -5    0.95    2.59
   1  12  -5    3.14    2.41
  -1 -12   5    0.23    2.11
   1  12  -4   23.89    3.37
   1  12  -4   16.01    3.04
   1  12  -3    8.00    2.33
   1  12  -3    3.49    2.17
   1  12  -2   75.88    6.62
   1  12  -2   75.35    6.92
   1  12  -1    5.57    1.83
   1  12  -1    0.76    1.50
  -1  12   0   72.29    5.99
  -1  12  -1   45.17    4.59
  -1  12  -1   43.22    4.60
  -1  12  -2  202.43   15.64
  -1  12  -2  218.04   15.97
  -1  12  -3    9.88    2.61
  -1  12  -3   11.69    2.60
  -1  12  -4    3.24    2.37
  -1  12  -4    4.34    2.35
  -1  12  -5   -1.02    2.56
  -1  12  -5   -2.62    2.44
  -1  12  -6    1.57    3.18
  -1  12  -6    1.94    2.88
  -1  12  -7    3.32    3.79
  -1  12  -7    3.08    4.28
   1 -12   7   -4.54    3.40
   1  13  -6    3.22    3.45
   1  13  -6    3.71    3.37
  -1 -13   6    1.79    2.85
   1  13  -5   28.25    4.45
   1  13  -5   30.35    4.41
   1  13  -3    7.06    2.59
   1  13  -3    2.52    2.99
   1  13  -2   25.91    4.26
   1  13  -1   31.29    4.72
   1  13  -1   30.20    4.02
  -1  13   0   45.71    4.86
  -1  13  -1    8.28    2.22
  -1  13  -1    9.92    2.16
  -1  13  -2   69.97    6.63
  -1  13  -2   70.30    6.46
  -1  13  -3    6.68    2.50
  -1  13  -3    6.09    2.72
  -1  13  -4   -2.50    2.65
  -1  13  -4    4.62    2.66
  -1  13  -5   20.82    3.43
  -1  13  -5   26.22    4.09
  -1  13  -6    0.18    3.57
  -1  13  -6    2.13    3.59
   1  14  -5    0.82    3.51
   1  14  -5    5.55    3.36
   1  14  -4    6.56    3.05
   1  14  -4    3.59    3.30
   1  14  -3   73.15    7.04
   1  14  -3   56.88    7.06
   1  14  -1    2.30    2.61
   1  14  -1    2.27    2.18
  -1  14  -1   28.03    4.13
  -1  14  -1   34.57    4.58
  -1  14  -2   46.44    6.01
  -1  14  -2   45.70    5.87
  -1  14  -3   94.24    8.56
  -1  14  -3  101.39    9.08
  -1  14  -4   19.44    4.11
  -1  14  -4   13.49    3.40
  -1  14  -5    1.22    3.53
  -1  14  -5    0.03    3.69
   1  15  -3    5.13    3.22
   1  15  -3   -2.80    3.30
   1  15  -2   -1.45    2.83
   1  15  -2    0.70    3.24
   1  15  -1   30.68    5.17
  -1  15   0    5.28    2.46
  -1  15   0    2.92    2.45
  -1  15  -1    8.30    2.93
  -1  15  -1   13.54    2.83
  -1  15  -2   71.96    7.55
  -1  15  -2   69.77    6.91
  -1  15  -3    4.80    3.38
  -1  15  -3   -3.27    3.17
  -1  15  -4   68.15    8.36
  -1  15  -4   60.42    7.69
   1  16  -2    3.90    3.37
   1  16  -2    9.80    3.55
   1  16  -1    5.13    3.24
   1  16  -1    3.35    3.89
  -1  16   0    5.20    3.25
  -1  16  -1    5.23    3.34
   2   0 -11    1.69    2.32
   2   0 -11   -1.57    2.39
  -2   0  11    0.41    2.84
   2   0 -10    6.55    1.99
  -2   0  10    5.41    3.18
   2   0 -10    7.93    2.12
  -2   0   9    3.53    1.72
   2   0  -9    0.40    1.43
   2   0  -9    0.24    1.63
  -2   0   9   -0.79    2.43
  -2   0   8   27.81    4.45
   2   0  -8   33.06    3.39
   2   0  -8   32.26    3.37
  -2   0   8   28.56    3.36
  -2   0   7    0.86    1.05
  -2   0   7    1.39    1.65
   2   0  -7   -0.18    0.78
   2   0  -6 1334.03   95.49
  -2   0   6 1317.51   95.63
   2   0  -6 1406.13   95.52
  -2   0   6 1338.52   95.69
  -2   0   5    1.17    0.63
   2   0  -5    0.59    0.81
   2   0  -5   -0.32    0.74
   2   0  -4  423.16   28.99
  -2   0   4  405.12   29.04
   2   0  -4  400.77   28.89
  -2   0   4  391.85   28.96
   2   0  -3    1.01    0.49
  -2   0   3    0.19    0.34
   2   0  -3    0.54    0.40
   2   0  -2  682.21   49.95
  -2   0   2  731.75   49.99
   2   0  -1    0.25    0.30
  -2   0   1    0.22    0.24
   2   0   0 1374.70   96.84
   2   0   1    2.81    0.54
   2   0   1    1.36    0.40
  -2   0  -1    0.79    0.36
  -2   0  -1    1.45    0.46
   2   0   2 6211.44  436.25
  -2   0  -2 5992.76  435.52
  -2   0  -3    0.62    0.44
   2   0   3   -0.01    0.44
  -2   0  -3    0.14    0.50
   2   0   3   -0.16    0.41
  -2   0  -4   40.48    3.54
   2   0   4   42.58    3.58
  -2   0  -4   47.95    3.46
   2   0   4   40.12    3.53
  -2   0  -5    0.54    0.68
   2   0   5   -0.32    0.89
   2   0   5    1.58    0.73
  -2   0  -5   -0.12    0.72
   2   0   6   16.76    2.55
   2   0   6   17.65    2.20
  -2   0  -6   12.71    1.96
   2   0   7    2.33    1.92
  -2   0  -7    0.22    1.17
  -2   0  -7    0.33    1.26
   2   0   7    0.26    1.21
   2   0   8   23.26    3.81
  -2   0  -8   26.99    3.50
   2   0   8   29.87    3.93
  -2   0  -8   34.79    3.57
  -2   0  -9   -1.50    1.59
   2   0   9   -2.31    1.77
   2   0   9    2.89    2.82
   2   0  10   -2.52    2.75
   2   0  10   -0.20    4.02
  -2   1  11   -1.10    2.82
   2   1 -11    0.32    2.39
   2   1 -11    3.43    2.31
  -2   1  10   17.59    3.55
   2   1 -10   14.01    2.47
  -2   1  10   10.61    2.50
  -2  -1  10   10.18    3.58
  -2  -1  10    4.36    2.78
   2   1  -9   49.15    5.09
  -2   1   9   55.30    6.35
   2   1  -9   44.95    5.24
  -2   1   9   62.38    5.79
   2  -1  -9   56.46    4.88
   2  -1  -9   64.95    4.91
  -2  -1   9   55.04    5.77
  -2  -1   9   47.23    6.29
   2   1  -8    5.98    1.40
  -2   1   8    9.17    1.78
   2   1  -8    8.84    1.81
  -2   1   8    7.08    2.36
   2  -1  -8    6.74    1.32
  -2  -1   8   10.97    2.13
   2   1  -7   97.59    8.47
  -2   1   7  114.70    8.88
   2   1  -7  103.52    8.51
  -2   1   7  120.76    8.58
   2  -1  -7  115.34    8.35
  -2  -1   7  101.07    8.90
   2  -1  -7  112.44    8.31
  -2   1   6   42.82    3.76
  -2   1   6   42.39    4.05
   2   1  -6   47.31    3.90
   2  -1  -6   41.34    3.56
   2  -1  -6   42.77    3.68
  -2  -1   6   52.64    4.44
  -2  -1   6   37.67    3.76
   2   1  -5   43.65    3.47
   2   1  -5   40.59    3.26
  -2   1   5   35.68    3.22
  -2   1   5   34.37    3.31
  -2  -1   5   42.76    3.77
   2  -1  -5   31.46    2.99
   2  -1  -5   39.51    3.25
  -2  -1   5   41.27    3.42
   2   1  -4    2.20    0.82
  -2   1   4    1.93    0.63
   2   1  -4    2.17    0.75
  -2   1   4    0.69    0.57
   2  -1  -4    2.32    0.61
  -2  -1   4    1.77    1.06
   2  -1  -4    1.73    0.62
  -2  -1   4    3.18    0.74
   2   1  -3   58.87    4.89
  -2   1   3   68.02    4.87
   2   1  -3   61.03    4.97
   2  -1  -3   64.93    4.81
   2  -1  -3   72.23    4.91
  -2  -1   3   62.12    4.94
  -2   1   2    1.59    0.35
   2   1  -2    0.83    0.43
   2  -1  -2    1.76    0.43
  -2  -1   2    0.26    0.30
  -2   1   1  291.12   19.09
   2   1  -1  249.95   19.10
   2  -1  -1  268.91   19.07
  -2  -1   1  265.40   19.11
  -2   1   0  164.11   12.39
   2   1   0  176.91   12.39
  -2  -1   0  182.91   12.39
   2  -1   0  171.72   12.41
   2   1   1   50.49    3.74
  -2   1  -1   47.78    3.84
   2   1   1   48.23    3.69
  -2  -1  -1   49.49    3.73
   2  -1   1   52.54    3.80
  -2  -1  -1   48.52    3.66
   2  -1   1   52.62    3.84
  -2   1  -2  840.32   60.08
   2   1   2  847.58   60.00
   2   1   2  821.89   59.92
  -2   1  -2  907.38   60.01
  -2  -1  -2  780.77   59.93
   2  -1   2  870.03   60.10
   2  -1   2  887.36   60.04
  -2  -1  -2  835.72   59.88
   2   1   3  315.56   22.33
  -2   1  -3  323.39   22.39
  -2   1  -3  302.52   22.44
   2   1   3  306.93   22.40
   2  -1   3  295.48   22.45
  -2  -1  -3  319.25   22.25
   2  -1   3  313.87   22.53
  -2  -1  -3  325.95   22.37
  -2   1  -4  233.78   15.89
  -2   1  -4  244.09   15.80
   2   1   4  201.11   15.78
   2   1   4  192.27   15.75
  -2  -1  -4  209.70   15.59
   2  -1   4  222.16   15.93
  -2  -1  -4  205.96   15.67
   2  -1   4  232.03   15.95
  -2   1  -5   43.75    4.23
  -2   1  -5   51.59    4.03
   2   1   5   48.24    4.05
   2  -1   5   46.82    4.41
  -2  -1  -5   46.78    3.91
   2  -1   5   50.31    4.20
  -2  -1  -5   49.64    3.83
  -2   1  -6  171.08   13.85
  -2   1  -6  184.38   14.14
   2   1   6  202.22   14.24
   2   1   6  189.49   14.11
  -2  -1  -6  200.12   13.88
   2  -1   6  191.69   14.26
   2  -1   6  187.82   14.35
  -2   1  -7   32.48    3.47
  -2   1  -7   38.88    3.49
   2   1   7   31.13    3.94
   2   1   7   29.61    3.29
   2  -1   7   27.35    4.18
   2  -1   7   31.13    3.40
  -2  -1  -7   25.79    3.15
  -2   1  -8    2.60    1.53
   2   1   8    0.79    2.23
  -2   1  -8   -0.38    1.41
   2  -1   8    0.16    1.46
   2  -1   8    0.73    2.28
   2   1   9    7.33    2.79
  -2   1  -9    4.61    1.74
  -2   1  -9    1.22    2.14
   2  -1   9    5.01    3.11
  -2   1 -10   -0.43    2.23
  -2   1 -10    4.99    2.41
   2   1  10   -2.62    2.48
   2   1  10   -5.39    3.99
   2  -1  10   -4.27    2.72
   2  -1  10    0.18    4.25
   2   2 -11    6.15    2.78
  -2   2  11    9.94    2.96
   2   2 -11   10.56    2.77
  -2  -2  11    8.56    3.17
   2   2 -10   26.10    4.81
  -2   2  10   28.20    4.38
   2   2 -10   28.65    4.39
  -2  -2  10   29.24    4.04
  -2  -2  10   27.44    4.78
  -2   2   9  166.95   12.30
   2   2  -9  162.43   11.66
  -2   2   9  155.95   11.82
   2   2  -9  149.14   11.82
  -2  -2   9  143.47   12.48
  -2  -2   9  127.08   11.77
   2   2  -8    4.14    1.42
  -2   2   8    1.00    1.80
  -2   2   8    0.90    1.25
   2   2  -8    3.03    1.68
  -2  -2   8    1.28    2.18
  -2   2   7  108.70    8.16
   2   2  -7   96.78    8.35
  -2   2   7  110.69    8.45
   2   2  -7   98.19    8.25
  -2  -2   7  100.18    8.62
  -2  -2   7  107.74    8.31
  -2   2   6  526.14   36.86
   2   2  -6  495.55   36.92
   2   2  -6  524.44   37.00
  -2  -2   6  509.15   37.14
  -2  -2   6  518.16   37.05
  -2   2   5   23.35    2.18
   2   2  -5   20.00    2.46
   2   2  -5   22.18    2.52
  -2   2   5   25.47    2.66
   2  -2  -5   23.18    2.02
  -2  -2   5   20.92    2.34
   2   2  -4   31.70    3.16
  -2   2   4   39.31    3.00
  -2   2   4   41.16    3.01
   2   2  -4   30.72    3.16
   2  -2  -4   41.17    2.90
  -2  -2   4   31.75    3.11
   2  -2  -4   42.44    2.98
  -2  -2   4   31.82    3.16
   2   2  -3   -0.33    0.56
  -2  -2   3    0.45    0.44
   2   2  -2  403.01   30.13
  -2   2   2  439.29   29.99
  -2  -2   2  414.87   30.14
   2  -2  -2  437.16   29.96
   2   2  -1 1098.94   78.50
  -2   2   1 1132.11   78.43
  -2  -2   1 1093.47   78.50
   2  -2  -1 1126.61   78.43
   2   2   0  731.18   52.10
  -2   2   0  767.75   52.16
   2  -2   0  717.09   52.14
  -2   2  -1  148.00   10.59
  -2   2  -1  142.42   10.67
   2  -2   1  149.89   10.68
  -2   2  -2   14.25    1.38
   2  -2   2   12.75    1.38
   2  -2   2   12.66    1.26
  -2   2  -3    7.78    1.36
   2   2   3    7.24    0.95
  -2   2  -3    9.90    1.26
   2   2   3    5.39    1.03
   2  -2   3    9.51    1.22
   2  -2   3    8.11    1.44
  -2   2  -4   81.71    6.51
  -2   2  -4   75.62    6.64
   2   2   4   95.04    6.45
   2   2   4   92.81    6.48
   2  -2   4   78.56    6.64
  -2   2  -5 1007.91   71.20
   2   2   5  968.91   71.02
  -2   2  -5 1022.94   71.05
   2   2   5  996.32   71.00
   2  -2   5 1019.87   71.29
   2  -2   5  993.60   71.25
  -2   2  -6   35.75    3.72
  -2   2  -6   38.07    3.51
   2  -2   6   32.95    3.51
   2  -2   6   36.60    4.09
   2   2   7   17.20    2.61
   2   2   7   17.53    3.27
  -2   2  -7   16.37    2.65
  -2   2  -7   18.36    2.94
   2  -2   7   18.93    3.02
   2   2   8    0.58    2.11
   2   2   8    2.34    1.45
  -2   2  -8    1.85    1.56
  -2   2  -8    1.19    1.98
   2  -2   8    0.26    1.81
   2  -2   8    3.56    2.34
   2   2   9   10.89    2.40
   2   2   9    6.06    2.72
  -2   2  -9   10.67    2.15
  -2   2  -9    9.53    2.55
   2  -2   9    7.91    2.44
   2  -2   9   10.55    3.50
  -2   2 -10    7.48    2.66
   2   2  10    6.88    2.78
   2   2  10    2.45    3.94
   2  -2  10    7.96    4.35
  -2   3  11   -1.86    2.96
   2   3 -11    4.90    2.85
   2   3 -11    3.65    2.91
  -2  -3  11    4.49    3.55
  -2   3  10   24.35    4.07
   2   3 -10   19.20    3.27
   2   3 -10   25.89    4.24
  -2  -3  10   21.17    4.66
  -2  -3  10   20.87    3.54
  -2   3   9    1.69    2.43
   2   3  -9    1.36    1.90
   2   3  -9    0.33    1.97
  -2  -3   9   -1.85    2.66
   2   3  -8   16.02    2.69
   2   3  -8   17.49    2.98
  -2   3   8   13.86    2.43
  -2  -3   8   19.75    3.05
  -2   3   7   89.82    7.59
   2   3  -7   98.68    8.00
  -2   3   7   94.55    7.95
   2   3  -7  106.09    8.02
  -2  -3   7  100.71    8.45
  -2  -3   7   99.88    8.04
  -2   3   6   -0.34    0.74
   2   3  -6   -0.80    0.98
  -2   3   6   -0.14    1.22
   2   3  -6    0.96    1.20
  -2  -3   6    2.15    1.53
  -2  -3   6    3.13    1.12
   2   3  -5  112.92    8.71
   2   3  -5  109.09    8.64
  -2   3   5  125.95    8.64
  -2   3   5  118.34    8.41
  -2  -3   5  110.37    8.67
  -2  -3   5  100.52    8.57
   2   3  -4  157.60   12.49
  -2   3   4  187.94   12.30
   2   3  -4  163.61   12.56
  -2  -3   4  169.64   12.58
   2   3  -3  256.37   19.69
  -2   3   3  276.90   19.45
   2   3  -3  284.61   19.76
  -2  -3   3  275.09   19.73
  -2   3   2   21.10    1.70
   2   3  -2   20.43    1.95
  -2  -3   2   23.32    1.93
  -2   3   1  163.36   11.69
   2   3  -1  162.19   11.79
  -2  -3   1  165.28   11.77
  -2   3   0  342.82   24.50
   2  -3   0  347.05   24.51
  -2   3  -1  379.52   27.53
  -2   3  -1  391.95   27.46
  -2   3  -2   52.78    3.97
  -2   3  -2   48.12    4.00
   2  -3   2   49.58    4.01
  -2   3  -3  631.74   44.58
  -2   3  -3  623.99   44.49
   2  -3   3  624.49   44.59
   2  -3   3  621.41   44.54
  -2   3  -4 4375.06  292.69
  -2   3  -4 3891.63  292.73
   2  -3   4 4097.74  292.80
   2  -3   4 4245.30  292.80
  -2   3  -5  244.96   18.53
   2   3   5  261.94   18.19
  -2   3  -5  248.30   18.37
   2   3   5  260.63   18.24
   2  -3   5  234.34   18.57
   2  -3   5  257.84   18.59
   2   3   6   63.76    5.07
  -2   3  -6   61.82    5.49
   2   3   6   63.18    5.04
   2  -3   6   60.72    5.47
   2  -3   6   55.88    5.70
  -2   3  -7    1.24    1.71
   2   3   7    0.98    1.65
   2   3   7    2.66    1.17
  -2   3  -7    2.87    1.54
   2  -3   7    4.95    2.47
   2  -3   7    3.94    1.92
   2   3   8    3.30    1.45
   2   3   8    0.38    2.29
  -2   3  -8    0.62    1.88
   2  -3   8   -2.16    2.45
   2  -3   8    2.24    1.87
   2   3   9    2.58    2.74
  -2   3  -9    3.50    2.41
   2   3   9    0.68    2.23
  -2   3  -9    1.95    2.17
   2  -3   9    2.16    2.24
   2  -3   9    0.51    3.44
  -2   3 -10   -3.28    2.75
   2   3  10   -4.64    2.52
   2   3  10    3.10    3.90
   2  -3  10   -4.06    3.16
   2  -3  10   -5.33    4.43
  -2   4  11    4.57    3.20
   2   4 -11    0.10    3.05
   2   4 -11    4.48    3.00
  -2  -4  11   -5.28    3.47
  -2   4  10   10.83    2.83
   2   4 -10   11.99    2.92
   2   4 -10   11.32    2.82
  -2  -4  10    6.70    2.82
  -2   4   9   70.55    6.28
  -2   4   9   53.24    6.99
   2   4  -9   80.39    6.84
   2   4  -9   64.60    6.46
  -2  -4   9   85.77    7.88
  -2  -4   9   67.15    6.39
  -2   4   8   47.99    4.84
   2   4  -8   55.85    5.29
   2   4  -8   46.80    5.68
  -2   4   8   48.43    5.40
  -2  -4   8   54.06    6.16
  -2  -4   8   58.35    5.29
   2   4  -7    1.55    1.57
   2   4  -7   -0.84    1.38
  -2   4   7    1.48    0.91
  -2   4   7    0.90    1.40
  -2  -4   7   -0.87    1.82
  -2  -4   7    0.95    1.42
  -2   4   6    2.52    1.12
  -2   4   6    4.06    0.99
   2   4  -6    5.13    1.76
   2   4  -6    2.74    1.38
  -2  -4   6    4.86    1.72
  -2  -4   6    4.27    1.26
   2   4  -5  300.39   21.93
   2   4  -5  284.12   21.84
  -2  -4   5  323.36   22.09
  -2  -4   5  293.73   21.85
   2   4  -4   19.25    2.21
   2   4  -4   18.03    2.20
  -2  -4   4   18.97    2.05
   2   4  -3   14.63    1.89
   2   4  -3   16.72    1.83
  -2  -4   3   15.38    1.67
   2   4  -2  418.68   30.17
   2   4  -2  429.13   30.22
  -2  -4   2  421.71   30.15
   2   4  -1  249.93   17.12
  -2   4   1  228.57   16.99
  -2  -4   1  237.68   17.04
  -2   4   0  393.81   27.80
   2  -4   0  388.47   27.80
  -2   4  -1    1.81    0.59
  -2   4  -1    2.06    0.50
   2  -4   1    2.00    0.55
  -2   4  -2 1003.66   73.11
  -2   4  -2 1051.01   73.23
   2  -4   2 1039.23   73.20
   2  -4   2 1038.79   73.18
  -2   4  -3  749.53   54.07
  -2   4  -3  763.85   54.20
   2  -4   3  758.88   54.18
   2  -4   3  772.16   54.19
  -2   4  -4    4.22    1.03
  -2   4  -4    4.63    1.34
   2  -4   4    3.93    1.39
   2  -4   4    3.97    1.02
  -2   4  -5  921.77   65.37
  -2   4  -5  916.74   65.54
   2  -4   5  936.71   65.58
   2  -4   5  899.94   65.54
  -2   4  -6    8.58    1.84
  -2   4  -6    7.36    1.73
   2  -4   6    5.41    2.10
   2  -4   6    8.75    1.59
   2   4   7   26.50    2.91
  -2   4  -7   26.67    3.79
   2   4   7   23.83    3.48
   2  -4   7   19.44    3.62
   2  -4   7   26.31    3.79
   2   4   8    0.94    1.45
  -2   4  -8    2.73    2.10
  -2   4  -8    3.76    2.03
   2   4   8   -0.31    2.04
   2  -4   8    0.57    2.76
   2  -4   8   -2.38    1.79
   2   4   9    9.81    2.99
   2   4   9    8.87    2.34
  -2   4  -9    8.32    2.62
  -2   4  -9    4.42    2.21
   2  -4   9    7.57    2.44
   2  -4   9   11.29    3.78
  -2   4 -10   15.75    3.84
   2   4  10   10.96    4.24
  -2   4 -10   13.85    2.93
   2  -4  10   15.11    3.95
   2  -4  10   13.42    5.74
   2   5 -10   -0.51    2.68
  -2   5  10    3.84    2.55
   2   5 -10    2.72    2.69
  -2  -5  10   -5.21    2.58
   2   5  -9  172.36   13.60
   2   5  -9  173.81   13.28
  -2   5   9  167.75   13.02
  -2  -5   9  167.34   13.64
   2   5  -8  107.34    9.31
   2   5  -8  112.99    9.32
  -2   5   8  112.24    8.71
  -2   5   8  103.53    9.19
  -2  -5   8  117.97    9.38
  -2  -5   8  111.50    9.86
   2   5  -7   23.22    3.64
  -2  -5   7   30.47    4.49
  -2  -5   7   26.49    3.21
   2   5  -6  656.98   46.63
   2   5  -6  626.60   46.60
  -2  -5   6  663.10   46.63
   2   5  -5   72.46    5.78
   2   5  -5   62.26    5.72
  -2  -5   5   70.70    5.70
   2   5  -4    1.95    0.92
  -2  -5   4    3.07    0.83
   2   5  -3  203.40   15.06
   2   5  -3  202.25   15.01
  -2  -5   3  210.21   15.00
   2   5  -2   61.64    4.83
   2   5  -2   60.21    4.69
   2   5  -1   47.90    3.75
  -2   5   0   13.47    1.36
   2  -5   0   13.16    1.47
  -2   5  -1   19.33    1.77
  -2   5  -1   18.11    1.85
   2  -5   1   16.00    1.61
  -2   5  -2  360.27   25.63
  -2   5  -2  358.28   25.56
   2  -5   2  351.53   25.59
   2  -5   2  354.09   25.61
  -2   5  -3   95.67    7.41
  -2   5  -3   95.11    7.53
   2  -5   3   98.80    7.49
  -2   5  -4    7.71    1.60
  -2   5  -4    5.78    1.22
   2  -5   4    4.94    1.59
  -2   5  -5   -0.02    1.17
  -2   5  -5    0.16    1.24
   2  -5   5   -0.30    1.08
   2  -5   5    0.91    1.57
  -2   5  -6  143.97   10.53
  -2   5  -6  145.92   10.21
   2  -5   6  106.39   10.42
   2  -5   6  122.35   10.24
  -2   5  -7   21.51    3.75
  -2   5  -7   11.86    2.56
   2  -5   7   13.21    3.03
   2  -5   7   12.49    2.70
   2   5   8   11.00    2.49
  -2   5  -8   11.17    2.66
   2   5   8   14.22    2.09
   2  -5   8    6.32    2.45
   2  -5   8    8.66    3.18
   2   5   9    1.67    2.92
  -2   5  -9    7.13    2.91
   2   5   9    4.02    2.27
  -2   5  -9    4.98    2.46
   2  -5   9    1.31    3.89
   2  -5   9    3.34    2.51
  -2   5 -10   49.77    7.14
   2   5  10   43.94    6.24
   2  -5  10   41.89    7.46
  -2   6  10    4.25    2.33
   2   6 -10    5.29    3.03
   2   6 -10    5.82    3.15
  -2  -6  10    5.13    2.81
   2   6  -9  175.38   14.21
  -2   6   9  162.05   13.65
   2   6  -9  181.38   14.47
  -2  -6   9  206.11   14.49
   2   6  -8    6.57    2.09
  -2  -6   8    7.65    2.08
   2   6  -7  229.00   17.95
   2   6  -7  233.74   17.88
  -2  -6   7  244.53   17.90
   2   6  -6   37.81    4.10
   2   6  -6   33.89    3.98
  -2  -6   6   38.82    3.89
   2   6  -5  122.14    9.70
   2   6  -5  119.51    9.78
  -2  -6   5  127.95    9.56
   2   6  -4   74.81    6.17
   2   6  -4   77.50    6.27
  -2  -6   4   74.91    6.03
   2   6  -3    5.48    1.24
   2   6  -3    4.91    1.21
  -2  -6   3    5.81    1.08
   2   6  -2  907.60   65.29
   2   6  -2  906.86   65.28
  -2  -6   2  947.12   65.17
   2   6  -1   12.63    1.42
  -2   6   1   14.66    1.37
  -2   6   0   20.85    2.01
  -2   6   0   27.43    2.16
  -2   6  -1   18.84    1.92
  -2   6  -1   19.31    2.04
  -2   6  -2    8.01    1.33
  -2   6  -2    6.74    1.37
   2  -6   2    9.97    1.49
  -2   6  -3  151.63   11.73
  -2   6  -3  163.11   11.97
   2  -6   3  167.97   11.87
   2  -6   3  149.18   11.77
  -2   6  -4   12.37    2.25
  -2   6  -4    9.85    1.93
   2  -6   4   10.33    2.07
  -2   6  -5   15.38    2.76
  -2   6  -5   20.59    2.97
   2  -6   5   16.55    2.78
   2  -6   5   18.37    3.28
  -2   6  -6    2.00    1.57
  -2   6  -6    1.78    1.82
   2  -6   6    2.63    2.06
   2  -6   6    2.56    1.67
  -2   6  -7    0.76    1.93
  -2   6  -7    1.29    1.99
   2  -6   7    4.80    2.59
   2  -6   7   -2.03    1.61
  -2   6  -8    2.07    2.26
  -2   6  -8    4.42    2.49
   2  -6   8    4.99    2.23
   2  -6   8    0.79    3.28
  -2   6  -9    7.78    2.80
  -2   6  -9   11.73    3.41
   2  -6   9    5.56    2.91
   2  -6   9    8.25    4.39
   2   7 -10   26.81    4.58
   2   7 -10   28.30    4.60
  -2   7  10   37.79    5.19
  -2  -7  10   33.74    6.01
   2   7  -9    4.58    2.77
   2   7  -9    0.97    2.68
  -2   7   9    3.78    2.01
  -2  -7   9    1.87    2.30
   2   7  -8   10.45    2.33
   2   7  -8    5.00    2.58
   2   7  -7   39.79    4.55
   2   7  -7   27.89    4.26
  -2  -7   7   28.28    4.17
   2   7  -6  882.44   62.96
   2   7  -6  842.77   62.90
  -2  -7   6  912.39   62.90
   2   7  -5  122.66    9.92
   2   7  -5  131.33    9.99
  -2  -7   5  123.16    9.81
   2   7  -4    3.06    1.28
   2   7  -4    4.48    1.52
  -2  -7   4    2.53    0.85
   2   7  -3  377.82   27.06
   2   7  -3  378.89   27.05
  -2  -7   3  365.84   26.87
   2   7  -2   37.40    3.15
   2   7  -2   36.37    3.36
   2   7  -1   15.54    1.49
  -2   7   0   82.98    6.30
  -2   7   0   84.05    6.41
  -2   7  -1  480.83   33.91
  -2   7  -1  470.03   33.81
   2  -7   1  469.42   33.77
  -2   7  -2   80.85    6.34
  -2   7  -2   83.36    6.36
   2  -7   2   78.22    6.40
  -2   7  -3   74.71    5.89
  -2   7  -3   74.38    6.16
   2  -7   3   73.41    6.08
   2  -7   3   67.28    5.84
  -2   7  -4  176.41   13.56
  -2   7  -4  175.39   13.73
   2  -7   4  175.22   13.78
   2  -7   4  194.57   13.70
  -2   7  -5   53.96    4.98
   2  -7   5   56.55    5.69
   2  -7   5   51.19    4.92
  -2   7  -6   37.61    4.47
  -2   7  -6   37.77    4.80
   2  -7   6   42.53    4.97
   2  -7   6   40.21    5.50
  -2   7  -7   10.16    2.47
  -2   7  -7    6.32    2.02
   2  -7   7    3.85    2.84
   2  -7   7    4.62    2.02
  -2   7  -8    0.41    2.48
  -2   7  -8   -1.08    2.49
   2  -7   8   -1.49    3.52
   2  -7   8   -2.85    2.54
  -2   7  -9    1.76    3.06
  -2   7  -9   -3.61    3.31
   2  -7   9    7.97    3.63
   2  -7   9   -0.34    4.44
   2   8 -10   22.40    5.31
   2   8 -10   24.50    4.40
  -2  -8  10   13.86    4.09
   2   8  -9   23.00    3.54
   2   8  -9   26.24    4.35
   2   8  -8   37.38    5.19
  -2  -8   8   28.50    3.91
   2   8  -7  105.49    9.68
   2   8  -7  131.14   10.12
  -2  -8   7  124.76    9.90
   2   8  -6   40.28    5.25
  -2  -8   6   36.81    4.09
   2   8  -5   20.00    3.28
  -2  -8   5   13.10    2.27
   2   8  -4   91.68    7.20
   2   8  -4   92.50    7.46
  -2  -8   4   77.41    6.76
   2   8  -3   48.82    4.52
   2   8  -3   53.64    4.59
  -2  -8   3   49.85    4.16
   2   8  -2   20.45    2.38
   2   8  -2   18.41    2.30
   2   8  -1  109.17    8.13
   2   8  -1  105.52    8.11
  -2   8   0    0.42    0.63
  -2   8   0   -0.35    0.70
  -2   8  -1    1.80    0.89
  -2   8  -2  169.65   11.47
  -2   8  -2  130.28   11.12
   2  -8   2  151.76   11.33
  -2   8  -3    2.38    1.39
  -2   8  -3   -1.08    1.35
   2  -8   3    0.81    1.51
  -2   8  -4  133.14   10.24
  -2   8  -4  116.03    9.75
   2  -8   4  139.44   10.28
   2  -8   4  121.62    9.84
  -2   8  -5    5.53    2.16
  -2   8  -5    5.10    2.05
   2  -8   5    4.24    1.60
  -2   8  -6   16.08    3.09
   2  -8   6   11.24    3.08
   2  -8   6   16.27    3.03
  -2   8  -7    3.08    2.47
  -2   8  -7    5.80    2.60
   2  -8   7   -2.49    2.40
   2  -8   7    5.35    3.29
  -2   8  -8   46.95    6.40
  -2   8  -8   37.10    5.71
   2  -8   8   47.78    6.14
   2  -8   8   41.17    7.86
  -2   8  -9    7.08    3.65
  -2   8  -9   -1.88    4.12
   2  -8   9   -4.96    4.09
   2  -8   9    3.60    5.71
   2   9  -9   -1.56    3.35
   2   9  -9    1.66    3.56
   2   9  -8    3.49    2.64
   2   9  -8    5.41    2.97
  -2  -9   8    5.28    2.39
   2   9  -7    2.93    2.05
   2   9  -7    1.85    2.24
  -2  -9   7   -1.73    1.86
   2   9  -6    0.30    1.99
   2   9  -6    2.99    2.59
   2   9  -5    0.80    1.66
   2   9  -5    2.33    1.72
  -2  -9   5    2.51    1.51
   2   9  -4   21.30    3.11
   2   9  -4   22.52    3.51
  -2  -9   4   16.15    2.45
   2   9  -3   86.47    7.45
   2   9  -3   97.53    7.48
   2   9  -2   69.52    5.73
   2   9  -2   67.96    5.63
   2   9  -1   16.77    2.33
  -2   9   0   19.38    2.25
  -2   9   0   15.29    2.04
  -2   9  -1  101.41    8.08
  -2   9  -1  105.66    7.98
  -2   9  -2   94.55    7.65
  -2   9  -2   99.01    7.51
   2  -9   2   89.79    7.57
  -2   9  -3   31.76    3.72
  -2   9  -3   33.88    3.43
   2  -9   3   28.53    3.85
  -2   9  -4    8.98    2.32
   2  -9   4   11.65    2.58
   2  -9   4   11.02    1.73
  -2   9  -5   50.22    5.77
  -2   9  -5   58.30    5.64
   2  -9   5   52.30    6.29
   2  -9   5   65.51    5.52
  -2   9  -6   31.51    4.05
  -2   9  -6   30.41    4.81
   2  -9   6   30.77    5.60
   2  -9   6   21.06    3.34
  -2   9  -7    0.35    2.47
  -2   9  -7    0.67    2.68
   2  -9   7    2.77    3.46
   2  -9   7    2.23    2.63
  -2   9  -8   11.84    3.79
  -2   9  -8   18.77    3.59
   2  -9   8   16.44    4.86
   2  10  -9    1.42    5.00
   2  10  -9    3.77    4.46
  -2 -10   9   -0.90    3.42
   2  10  -8    1.72    3.04
   2  10  -8    2.42    3.16
  -2 -10   8   -4.78    2.57
   2  10  -7   12.26    3.06
   2  10  -7   16.65    3.31
   2  10  -6   23.68    4.40
  -2 -10   6   27.40    3.99
   2  10  -5    3.98    2.51
   2  10  -5    6.02    2.13
  -2 -10   5    2.34    1.44
   2  10  -4  140.32   10.94
   2  10  -4  137.82   11.02
  -2 -10   4  138.74   10.61
   2  10  -3  105.58    8.52
   2  10  -3  105.88    8.82
   2  10  -2    1.89    1.29
   2  10  -2    0.51    1.37
  -2  10   1    4.45    0.99
   2  10  -1    1.73    1.21
   2  10  -1    3.53    1.17
  -2  10   0   36.87    3.39
  -2  10   0   37.47    3.49
  -2  10  -1   53.48    4.73
  -2  10  -1   50.99    4.78
  -2  10  -2    4.64    1.35
  -2  10  -3   24.91    3.51
  -2  10  -3   30.70    3.87
   2 -10   3   28.09    3.90
  -2  10  -4  364.12   26.78
  -2  10  -4  364.14   26.60
   2 -10   4  355.89   26.62
  -2  10  -5   33.47    4.14
  -2  10  -6    5.00    2.39
  -2  10  -6    3.09    2.65
   2 -10   6    3.25    2.25
   2 -10   6    2.33    3.16
  -2  10  -7    2.26    3.06
  -2  10  -7    1.55    2.77
   2 -10   7    7.46    4.06
   2 -10   7    5.35    3.04
  -2  10  -8    2.50    3.97
  -2  10  -8    6.55    4.52
   2 -10   8    2.68    4.04
   2 -10   8    7.78    5.24
   2  11  -8    3.67    3.51
   2  11  -8    8.88    4.01
   2  11  -7   -0.08    3.06
   2  11  -7    1.28    2.64
  -2 -11   7   -4.42    2.24
   2  11  -6  154.57   12.70
   2  11  -6  142.84   12.47
  -2 -11   6  164.11   12.32
   2  11  -5   29.38    5.28
   2  11  -5   25.38    4.31
  -2 -11   5   23.55    3.68
   2  11  -4   31.65    4.28
   2  11  -3    1.30    1.90
   2  11  -3    0.61    1.46
   2  11  -2  289.82   20.28
   2  11  -2  259.91   20.19
   2  11  -1    0.01    1.06
   2  11  -1    1.45    1.56
  -2  11   0   47.95    4.73
  -2  11   0   65.65    5.09
  -2  11  -1   11.64    2.30
  -2  11  -1   14.57    2.38
  -2  11  -2    1.69    1.83
  -2  11  -2    1.07    1.61
  -2  11  -3    0.33    1.80
  -2  11  -3    3.86    2.02
   2 -11   3   -0.30    1.97
  -2  11  -4    9.84    2.53
  -2  11  -4    9.86    2.53
   2 -11   4    8.20    2.79
  -2  11  -5    8.09    2.55
  -2  11  -5   11.88    3.04
   2 -11   5   14.14    3.62
  -2  11  -6    9.01    2.76
  -2  11  -6   14.29    3.34
   2 -11   6   11.72    3.76
  -2  11  -7   -2.58    3.36
  -2  11  -7   -2.07    3.24
   2 -11   7   -4.05    3.33
   2 -11   7   -1.35    4.37
   2  12  -7   95.43    9.52
   2  12  -7  103.44    9.81
   2  12  -6  140.30   12.83
   2  12  -6  157.76   12.86
  -2 -12   6  158.00   12.24
   2  12  -5   42.14    5.47
   2  12  -5   44.52    5.51
  -2 -12   5   34.30    4.76
   2  12  -4    1.73    2.00
   2  12  -4   -2.73    2.39
   2  12  -3   49.43    5.55
   2  12  -3   34.93    4.81
   2  12  -2  123.30    8.89
   2  12  -2   93.38    8.87
   2  12  -1   98.83    8.21
  -2  12   0   17.24    3.20
  -2  12   0   20.67    2.80
  -2  12  -1   20.99    3.28
  -2  12  -1   27.41    3.65
  -2  12  -2   71.73    6.18
  -2  12  -3   -1.08    2.17
  -2  12  -3    5.33    2.23
  -2  12  -4    4.05    2.29
  -2  12  -4    4.73    2.48
  -2  12  -5   12.30    2.95
  -2  12  -5   14.28    3.39
   2 -12   5    5.96    3.49
  -2  12  -6    6.84    3.24
  -2  12  -6   -1.73    3.09
   2 -12   6    5.10    4.09
   2  13  -7    7.12    4.42
   2  13  -7    5.10    4.57
   2  13  -6  331.12   26.62
   2  13  -6  342.61   26.39
  -2 -13   6  378.83   26.11
   2  13  -5   -1.80    3.11
   2  13  -5    2.70    2.84
   2  13  -4   26.00    4.89
   2  13  -4   39.30    5.65
   2  13  -3   -0.43    2.19
   2  13  -3    2.29    3.17
   2  13  -2   16.31    2.78
   2  13  -2   13.60    2.78
   2  13  -1   -0.25    1.78
  -2  13   1    2.78    1.58
  -2  13   0   17.69    2.82
  -2  13   0   17.02    2.45
  -2  13  -1   77.76    6.14
  -2  13  -1   54.47    6.38
  -2  13  -2   56.04    6.01
  -2  13  -2   58.40    6.05
  -2  13  -3    4.64    2.47
  -2  13  -4    6.09    2.64
  -2  13  -4   10.50    3.30
  -2  13  -5    5.06    3.01
  -2  13  -5    9.50    3.63
  -2  13  -6   -0.89    4.35
  -2  13  -6   -5.52    3.89
   2  14  -6   29.23    5.36
   2  14  -6   28.10    5.24
   2  14  -5    7.80    3.77
   2  14  -5    1.78    3.18
   2  14  -4   73.06    8.82
   2  14  -4   90.06    8.54
   2  14  -3    1.80    2.36
   2  14  -3    1.22    3.42
   2  14  -2  102.53    8.52
   2  14  -2   83.10    8.15
   2  14  -1   37.83    5.38
  -2  14   0   14.35    3.14
  -2  14  -1   15.75    3.29
  -2  14  -1   14.47    3.02
  -2  14  -2   -0.68    2.45
  -2  14  -2    2.59    2.32
  -2  14  -3   -0.90    2.80
  -2  14  -3    5.21    2.84
  -2  14  -4    2.54    3.25
  -2  14  -4    6.26    2.96
  -2  14  -5   -2.16    3.87
  -2  14  -5    5.93    4.19
   2  15  -4   -0.78    3.40
   2  15  -4   11.36    3.86
   2  15  -3   20.72    3.94
   2  15  -3   24.97    4.05
   2  15  -2    6.70    4.19
   2  15  -2   -0.49    2.64
  -2  15   0   10.11    3.02
  -2  15   0    7.65    2.88
  -2  15  -1   21.11    3.53
  -2  15  -1   12.14    2.81
  -2  15  -2   51.69    6.84
  -2  15  -2   40.28    5.13
  -2  15  -3   12.01    3.81
   2  16  -2    6.45    3.95
   2  16  -2    6.85    3.45
   2  16  -1    3.05    3.19
   2  16  -1    6.58    3.80
  -2  16   0    5.09    2.84
  -2  16   0   13.89    3.35
  -2  16  -1    0.22    3.24
  -2  16  -1    7.20    3.18
  -3   0  10    2.09    2.14
   3   0 -10    5.41    1.84
   3   0 -10    6.93    2.04
  -3   0   9    0.93    1.66
   3   0  -9   -0.98    1.47
   3   0  -9    0.90    1.37
   3   0  -8   15.31    2.67
  -3   0   8   21.74    2.83
   3   0  -8   19.59    3.15
   3   0  -7    0.70    0.97
  -3   0   7    0.22    1.16
   3   0  -7    0.35    1.13
  -3   0   6  184.62   13.15
   3   0  -6  181.33   13.08
   3   0  -6  162.17   12.98
   3   0  -5   -0.17    0.81
  -3   0   5    0.66    0.66
   3   0  -5   -0.33    0.52
  -3   0   4   54.42    4.42
   3   0  -4   58.63    4.54
   3   0  -4   54.87    4.37
  -3   0   3    0.51    0.38
   3   0  -3    0.82    0.37
  -3   0   2 1857.09  132.64
   3   0  -2 1906.11  132.62
  -3   0   1    0.27    0.28
   3   0  -1    0.38    0.36
  -3   0   0 1547.51  108.45
   3   0   0 1529.60  108.44
   3   0   1    0.75    0.37
  -3   0  -1    0.54    0.31
  -3   0  -1    0.65    0.37
   3   0   2  155.31   11.96
  -3   0  -2  162.62   12.06
   3   0   2  174.48   12.14
  -3   0  -2  171.97   11.98
   3   0   3    0.64    0.81
  -3   0  -3    0.30    0.44
  -3   0  -3    0.93    0.49
   3   0   3    1.00    0.53
  -3   0  -4   10.20    1.53
   3   0   4   11.15    1.94
  -3   0  -4   10.78    1.37
   3   0   5    0.06    0.81
  -3   0  -5   -0.85    0.75
  -3   0  -5   -0.90    0.79
   3   0   5    0.02    1.15
  -3   0  -6  173.60   11.82
  -3   0  -6  155.05   11.88
   3   0   6  146.61   12.08
   3   0   6  162.95   12.27
  -3   0  -7   -0.19    1.17
   3   0   7   -1.27    1.60
  -3   0  -7    0.20    1.17
   3   0   8  126.76    9.39
  -3   0  -8   91.06    8.58
  -3   0  -8  115.73    8.91
   3   0   8  113.41    9.60
   3   0   9    0.69    2.98
   3   0   9   -0.96    2.33
   3   0  10   16.78    4.60
   3   1 -11    9.12    2.68
  -3   1  11   15.18    3.05
  -3  -1  11   12.85    3.24
  -3   1  10    6.91    2.25
   3   1 -10    9.13    2.28
   3  -1 -10    8.88    2.02
  -3  -1  10    3.95    2.46
   3   1  -9    3.57    1.80
   3   1  -9    2.84    1.88
  -3   1   9    4.73    2.05
   3  -1  -9    3.52    1.53
   3  -1  -9    6.49    1.59
  -3  -1   9    6.04    2.31
   3   1  -8   -0.23    1.77
  -3   1   8    1.04    1.48
   3   1  -8    1.99    1.30
   3  -1  -8    2.75    1.22
   3  -1  -8   -0.32    1.32
  -3  -1   8    1.71    1.48
  -3   1   7  168.93   12.63
   3   1  -7  173.07   12.70
   3   1  -7  164.46   12.62
   3  -1  -7  164.02   12.42
   3   1  -6   58.55    4.89
   3   1  -6   59.33    5.17
  -3   1   6   66.90    5.12
   3  -1  -6   66.96    4.85
   3  -1  -6   64.83    5.02
  -3  -1   6   52.01    5.10
   3   1  -5   -0.39    0.84
  -3   1   5    0.05    0.61
   3   1  -5    0.04    0.76
  -3  -1   5    0.07    0.64
   3  -1  -5    1.12    0.79
   3  -1  -5    0.92    0.74
   3   1  -4  560.97   38.66
  -3   1   4  517.12   38.49
   3   1  -4  548.74   38.58
   3  -1  -4  558.32   38.55
  -3  -1   4  532.05   38.60
   3  -1  -4  530.06   38.39
  -3   1   3    0.65    0.39
   3   1  -3    0.20    0.33
  -3  -1   3    1.10    0.48
   3  -1  -3    0.94    0.41
  -3   1   2  181.84   13.05
   3   1  -2  180.17   13.09
   3  -1  -2  173.91   13.02
  -3  -1   2  190.94   13.13
  -3   1   1 1053.62   71.31
   3   1  -1  992.56   71.31
  -3  -1   1  978.94   71.31
   3  -1  -1 1016.52   71.29
   3   1   0  164.11   12.20
  -3  -1   0  172.24   12.20
   3  -1   0  174.62   12.24
   3   1   1   12.13    1.19
  -3  -1  -1   12.67    1.27
  -3  -1  -1   12.02    1.12
   3   1   2  132.52    9.37
   3   1   2  133.06    9.46
  -3   1  -2  121.83    9.44
  -3   1  -2  132.84    9.42
   3  -1   2  126.50    9.53
  -3  -1  -2  131.91    9.30
  -3  -1  -2  126.49    9.39
   3  -1   2  124.34    9.42
   3   1   3   35.75    2.90
  -3   1  -3   30.29    3.06
   3   1   3   39.87    2.95
  -3   1  -3   28.60    2.81
  -3  -1  -3   37.77    2.87
   3  -1   3   31.73    2.96
  -3   1  -4  392.93   26.33
   3   1   4  356.91   26.30
  -3   1  -4  362.29   26.43
   3   1   4  348.79   26.37
   3  -1   4  370.40   26.51
  -3  -1  -4  377.14   26.16
   3  -1   4  371.34   26.45
  -3  -1  -4  355.41   26.24
   3   1   5   24.51    2.48
   3   1   5   23.86    2.53
  -3   1  -5   18.79    2.36
  -3   1  -5   19.24    2.34
   3  -1   5   19.42    2.85
   3  -1   5   23.35    2.54
  -3  -1  -5   25.77    2.18
  -3  -1  -5   25.17    2.47
   3   1   6    2.64    1.52
   3   1   6    1.16    1.05
  -3   1  -6    1.98    1.11
  -3   1  -6   -0.22    1.09
   3  -1   6    2.40    1.62
   3  -1   6    2.90    1.25
   3   1   7   65.73    6.28
   3   1   7   77.95    6.87
  -3   1  -7   74.74    6.36
   3  -1   7   75.58    6.93
   3  -1   7   77.91    6.24
  -3   1  -8    1.54    1.49
  -3   1  -8   -0.34    1.63
   3   1   8   -0.87    1.90
   3   1   8    0.56    2.16
   3  -1   8   -2.59    2.26
   3  -1   8   -2.46    1.74
   3   1   9    6.19    3.10
  -3   1  -9    8.44    2.34
   3  -1   9    9.08    3.47
   3  -1   9    9.12    2.53
   3   1  10   29.79    4.08
  -3   1 -10   40.52    5.82
  -3   1 -10   37.81    5.41
   3  -1  10   27.02    4.26
   3  -1  10   28.34    5.39
   3   2 -11    8.66    2.69
  -3   2  11    7.21    2.61
   3   2 -11    6.62    2.80
  -3  -2  11    7.97    3.15
   3   2 -10    5.61    2.13
   3   2 -10    5.46    2.40
  -3  -2  10    7.93    2.43
   3   2  -9    0.45    1.74
  -3   2   9    7.00    2.08
   3   2  -9    0.02    2.26
  -3  -2   9    3.43    1.81
  -3   2   8    5.90    1.31
   3   2  -8    3.97    1.67
   3   2  -8    4.15    1.73
  -3   2   7   12.24    1.91
   3   2  -7    7.93    1.75
   3   2  -7    6.29    1.76
  -3  -2   7    8.34    1.59
   3   2  -6   -1.54    1.35
  -3   2   6   -0.09    0.73
   3   2  -6    0.57    1.02
   3  -2  -6   -0.25    0.83
  -3  -2   6    1.25    0.90
   3  -2  -6   -0.07    0.77
  -3   2   5  446.08   32.56
   3   2  -5  487.95   32.82
   3  -2  -5  453.12   32.50
   3  -2  -5  421.08   32.34
  -3  -2   5  472.02   32.79
   3   2  -4 1103.13   76.55
   3   2  -4 1096.01   76.47
  -3   2   4 1050.36   76.30
   3  -2  -4 1126.73   76.33
   3  -2  -4 1059.81   76.19
  -3  -2   4 1040.26   76.49
  -3   2   3  353.35   24.95
   3   2  -3  358.96   25.10
  -3  -2   3  347.30   25.10
   3  -2  -3  341.54   24.88
   3   2  -2  695.56   49.43
  -3   2   2  708.37   49.33
  -3  -2   2  702.02   49.44
   3  -2  -2  684.22   49.29
   3   2  -1   38.76    3.17
   3  -2  -1   44.59    3.16
  -3  -2   1   39.40    3.15
  -3   2   0 1984.27  140.49
   3   2   0 2050.37  140.45
   3  -2   0 1946.12  140.50
  -3   2  -1   62.30    4.64
  -3   2  -1   55.40    4.62
   3   2   1   65.32    4.55
   3  -2   1   54.97    4.54
  -3  -2  -1   67.11    4.50
  -3   2  -2  643.45   45.31
   3   2   2  603.15   45.09
  -3   2  -2  666.08   45.17
   3   2   2  605.38   45.00
   3  -2   2  664.20   45.31
   3   2   3  177.18   14.07
  -3   2  -3  214.89   14.32
  -3   2  -3  192.94   14.37
   3   2   3  185.08   14.21
   3  -2   3  203.32   14.47
   3  -2   3  205.67   14.43
   3   2   4  380.45   29.65
   3   2   4  377.68   29.57
  -3   2  -4  456.03   29.75
  -3   2  -4  393.86   29.85
   3  -2   4  427.20   29.92
   3  -2   4  452.86   29.92
   3   2   5   12.59    1.67
   3   2   5   12.22    1.86
  -3   2  -5    8.65    1.57
  -3   2  -5    9.95    1.72
   3  -2   5    5.87    1.77
   3  -2   5   11.06    2.01
   3   2   6   52.39    4.37
  -3   2  -6   48.42    4.67
  -3   2  -6   46.66    4.44
   3   2   6   45.71    4.69
   3  -2   6   49.47    4.71
   3  -2   6   51.42    5.22
  -3   2  -7   68.06    6.22
   3   2   7   72.70    6.32
   3   2   7   74.73    6.70
  -3   2  -7   73.75    6.63
   3  -2   7   85.42    6.99
   3  -2   7   86.52    7.24
   3   2   8   25.99    4.51
  -3   2  -8   23.48    3.36
   3   2   8   17.20    3.09
   3  -2   8   20.87    3.58
  -3   2  -9   11.53    2.92
   3   2   9    6.34    3.16
  -3   2  -9   15.18    2.60
   3  -2   9   12.75    3.88
  -3   2 -10    4.12    2.89
   3   2  10    8.02    3.01
   3   2  10    9.95    4.40
  -3   2 -10    3.09    2.53
   3  -2  10    1.92    5.34
   3  -2  10    7.77    3.55
   3   3 -11   11.27    3.01
  -3   3  11    8.47    2.91
   3   3 -11   10.41    3.12
  -3  -3  11    6.20    3.38
   3   3 -10   24.31    4.41
   3   3 -10   22.96    3.54
  -3  -3  10   24.01    3.60
   3   3  -9   75.18    6.87
   3   3  -9   77.55    6.93
  -3   3   9   60.31    6.04
  -3  -3   9   81.74    6.54
   3   3  -8   70.26    6.61
  -3   3   8   74.60    6.29
  -3  -3   8   80.38    6.88
   3   3  -7   25.67    3.42
   3   3  -7   24.16    3.22
  -3   3   7   19.37    2.95
  -3  -3   7   28.10    3.19
  -3   3   6   81.44    6.77
   3   3  -6   85.48    7.10
   3   3  -6   94.25    7.18
  -3  -3   6   89.69    7.04
   3   3  -5  307.00   22.06
   3   3  -5  287.79   21.91
  -3   3   5  309.36   21.76
  -3  -3   5  305.26   22.05
   3   3  -4  354.38   25.87
   3   3  -4  335.66   25.79
  -3   3   4  395.46   25.60
  -3  -3   4  346.53   25.82
  -3   3   3  701.46   51.15
   3   3  -3  746.09   51.41
  -3  -3   3  722.77   51.39
  -3   3   2  272.08   19.37
   3   3  -2  271.29   19.49
  -3  -3   2  279.73   19.53
   3  -3  -2  264.24   19.33
  -3   3   1    0.09    0.37
   3   3  -1    0.96    0.40
   3  -3  -1    0.55    0.41
   3   3   0  378.03   26.91
  -3   3   0  386.70   26.98
   3  -3   0  372.69   26.98
   3   3   1   13.70    1.24
  -3   3  -1   13.41    1.37
  -3   3  -1   15.62    1.41
   3  -3   1   10.53    1.24
  -3   3  -2    8.25    1.25
  -3   3  -2    6.71    1.16
   3  -3   2    5.72    1.03
   3  -3   2    8.37    1.25
   3   3   3  111.54    8.03
   3   3   3  113.93    8.13
  -3   3  -3  109.57    8.47
  -3   3  -3  103.52    8.23
   3  -3   3  110.64    8.42
  -3   3  -4  218.33   16.26
  -3   3  -4  225.24   16.09
   3   3   4  224.38   15.99
   3   3   4  217.43   15.91
   3  -3   4  206.66   16.21
   3  -3   4  228.01   16.32
  -3   3  -5    2.84    1.04
   3   3   5    1.02    1.04
   3   3   5    2.01    0.74
  -3   3  -5    2.02    1.21
   3  -3   5    3.24    1.56
   3  -3   5    2.83    1.08
   3   3   6  804.31   55.62
   3   3   6  718.65   55.55
  -3   3  -6  807.34   55.65
  -3   3  -6  794.58   55.93
   3  -3   6  779.73   55.93
   3  -3   6  777.10   55.99
   3   3   7   20.80    3.46
   3   3   7   15.71    2.93
   3  -3   7   22.09    3.50
   3  -3   7   23.91    3.38
  -3   3  -8    0.70    1.84
  -3   3  -8    3.19    2.12
   3   3   8    4.14    2.38
   3  -3   8   -0.37    2.62
  -3   3  -9    6.49    2.74
   3   3   9    3.44    2.95
   3  -3   9    9.29    2.72
   3  -3   9   10.35    3.67
  -3   3 -10    2.19    2.99
   3   3  10    1.19    3.06
   3   3  10    4.33    3.75
  -3   3 -10    1.70    3.25
   3  -3  10    0.36    3.93
   3  -3  10    0.96    6.72
   3   4 -11   32.00    4.73
   3   4 -11   41.85    5.93
  -3  -4  11   27.01    4.56
   3   4 -10    0.47    2.45
  -3   4  10    8.69    2.56
   3   4 -10    3.90    2.61
  -3  -4  10    1.32    2.39
  -3   4   9    0.07    1.60
   3   4  -9    1.30    1.97
   3   4  -9   -1.84    2.12
  -3  -4   9    2.18    1.93
   3   4  -8   73.98    6.17
   3   4  -8   60.56    6.68
  -3  -4   8   64.15    6.16
  -3   4   7    2.12    1.05
   3   4  -7    2.03    1.57
   3   4  -7    3.78    1.50
  -3  -4   7    5.68    1.47
   3   4  -6   11.85    2.09
   3   4  -6   14.32    2.48
  -3   4   6   11.10    1.66
  -3  -4   6   12.62    2.29
   3   4  -5  123.60   10.25
   3   4  -5  141.82   10.37
  -3   4   5  144.28    9.95
  -3  -4   5  128.91   10.19
  -3   4   4  124.78    9.63
   3   4  -4  139.47   10.07
  -3  -4   4  133.71    9.99
   3   4  -3   64.00    5.18
  -3   4   3   73.62    4.96
   3   4  -3   61.26    5.24
  -3  -4   3   63.60    5.17
  -3   4   2    5.07    0.82
   3   4  -2    4.56    0.69
  -3  -4   2    7.52    1.01
   3   4  -1    2.37    0.63
  -3  -4   1    2.17    0.49
  -3   4   0  387.58   27.48
   3  -4   0  384.07   27.48
  -3   4  -1   32.79    2.68
  -3   4  -1   30.77    2.88
   3  -4   1   31.42    2.79
  -3   4  -2   23.40    2.51
  -3   4  -2   28.43    2.35
   3  -4   2   22.35    2.32
  -3   4  -3    8.98    1.60
  -3   4  -3   12.10    1.63
   3  -4   3   10.10    1.87
   3  -4   3   13.93    1.73
  -3   4  -4   64.69    5.65
  -3   4  -4   69.80    5.44
   3  -4   4   62.65    5.75
   3  -4   4   69.33    5.54
  -3   4  -5   60.42    5.34
   3   4   5   61.95    4.79
   3   4   5   57.44    4.76
   3  -4   5   58.21    5.56
   3  -4   5   58.23    5.22
   3   4   6  748.75   53.15
  -3   4  -6  763.06   53.59
  -3   4  -6  750.34   53.26
   3   4   6  779.14   53.15
   3  -4   6  694.89   53.43
   3  -4   6  737.33   53.61
   3   4   7  385.18   28.13
   3   4   7  382.73   28.18
  -3   4  -7  375.31   28.52
  -3   4  -7  398.93   28.32
   3  -4   7  402.15   28.65
   3  -4   7  381.06   28.72
  -3   4  -8   48.46    5.36
  -3   4  -8   45.23    4.64
   3   4   8   35.53    5.25
   3   4   8   36.23    4.66
   3  -4   8   53.28    6.13
   3  -4   8   28.94    5.09
  -3   4  -9    6.43    2.84
   3   4   9    1.42    2.30
   3   4   9    8.71    3.05
  -3   4  -9    2.71    2.35
   3  -4   9    0.44    2.81
   3  -4   9    3.97    3.81
   3   5 -11    5.52    3.51
   3   5 -11    2.01    3.48
  -3   5  11    8.49    3.02
  -3  -5  11   14.46    4.28
   3   5 -10    0.71    2.55
   3   5 -10    0.08    2.76
  -3   5  10    2.80    2.47
  -3  -5  10    1.22    2.60
   3   5  -9   20.88    3.23
  -3   5   9   21.58    3.58
   3   5  -9   26.40    4.28
  -3  -5   9   14.42    3.28
   3   5  -8   16.99    2.93
   3   5  -8   21.52    3.84
  -3   5   8   23.45    3.64
  -3  -5   8   23.70    3.91
   3   5  -7   25.58    3.69
  -3   5   7   29.47    3.03
   3   5  -7   22.10    3.18
  -3  -5   7   25.40    3.31
   3   5  -6   68.02    6.03
   3   5  -6   66.85    5.93
  -3  -5   6   67.55    5.85
   3   5  -5   80.15    6.95
   3   5  -5   89.11    6.97
  -3   5   5   83.42    6.38
  -3  -5   5   86.83    6.84
   3   5  -4  320.49   22.90
   3   5  -4  305.33   22.77
  -3  -5   4  317.48   22.81
   3   5  -3   -0.34    0.82
  -3  -5   3    0.06    0.61
   3   5  -2   80.27    6.01
  -3   5   2   74.42    5.73
  -3  -5   2   78.93    5.90
  -3   5   1  174.60   12.53
   3   5  -1  172.53   12.58
  -3   5   0  113.55    8.17
   3  -5   0  107.51    8.10
  -3   5  -1  599.45   42.29
  -3   5  -1  581.84   42.39
   3  -5   1  602.71   42.35
  -3   5  -2   95.07    7.16
   3  -5   2   91.81    7.29
  -3   5  -3   12.01    2.09
   3  -5   3   13.00    1.88
   3  -5   3    9.98    1.79
  -3   5  -4  138.10   11.13
  -3   5  -4  151.57   11.00
   3  -5   4  142.67   11.08
   3  -5   4  144.79   11.22
  -3   5  -5    4.08    1.42
  -3   5  -5    2.60    1.36
   3  -5   5    0.26    1.69
   3  -5   5    1.61    1.58
  -3   5  -6  240.25   18.75
   3   5   6  256.97   18.13
  -3   5  -6  244.29   18.33
   3  -5   6  260.25   18.93
   3  -5   6  243.39   18.89
  -3   5  -7  205.55   16.26
  -3   5  -7  218.51   16.59
   3   5   7  215.30   16.08
   3   5   7  223.75   15.93
   3  -5   7  194.07   16.59
   3  -5   7  229.33   16.46
  -3   5  -8   16.98    2.74
   3   5   8   22.63    2.75
  -3   5  -8   25.89    4.55
   3   5   8   12.90    3.29
   3  -5   8   22.21    3.60
   3  -5   8   18.85    4.00
  -3   5  -9    2.94    2.52
   3   5   9    2.49    2.89
   3   5   9    1.33    2.89
  -3   5  -9    9.04    3.40
   3  -5   9    6.71    3.25
   3  -5   9   10.87    4.42
   3   6 -10   17.61    3.78
  -3   6  10   27.02    4.69
   3   6 -10   17.08    3.42
   3   6  -9    4.55    2.63
   3   6  -9    4.97    3.01
  -3   6   9    8.27    1.93
  -3  -6   9    9.27    2.54
   3   6  -8   15.19    2.78
   3   6  -8    6.73    2.18
  -3  -6   8    8.26    1.95
   3   6  -7  799.97   56.57
   3   6  -7  760.52   56.48
  -3   6   7  781.71   55.98
  -3  -6   7  804.21   56.49
   3   6  -6   42.55    4.29
   3   6  -6   45.56    4.42
  -3   6   6   35.89    3.44
  -3  -6   6   40.45    4.04
   3   6  -5   22.18    2.83
   3   6  -5   17.81    3.38
  -3  -6   5   23.38    2.65
   3   6  -4   41.49    3.89
  -3  -6   4   40.22    3.60
   3   6  -3   90.86    7.43
   3   6  -3   95.05    7.45
  -3  -6   3  100.12    7.30
   3   6  -2    0.94    0.78
  -3   6   2    2.84    0.60
  -3  -6   2    2.10    0.56
   3   6  -1    6.12    0.92
  -3   6   0   10.73    1.49
   3  -6   0    8.36    1.19
  -3   6  -1   36.04    3.19
  -3   6  -1   36.32    3.35
   3  -6   1   38.32    3.32
  -3   6  -2    5.02    1.01
   3  -6   2    7.21    1.71
  -3   6  -3  137.40    9.63
  -3   6  -3  124.23    9.79
   3  -6   3  122.86    9.71
   3  -6   3  118.41    9.73
  -3   6  -4   -0.42    1.24
  -3   6  -4    1.80    1.27
   3  -6   4    0.74    1.00
   3  -6   4   -0.83    1.48
  -3   6  -5   59.92    5.18
   3  -6   5   54.65    5.29
   3  -6   5   52.25    5.68
  -3   6  -6   98.22    8.70
  -3   6  -6  104.66    8.51
   3  -6   6  105.67    8.63
   3  -6   6   98.96    9.08
  -3   6  -7    2.71    2.07
   3  -6   7    2.96    2.09
  -3   6  -8   -0.75    2.35
   3   6   8    4.47    2.26
  -3   6  -8    0.91    2.70
   3  -6   8   -0.42    2.53
   3  -6   8    8.64    3.69
  -3   6  -9   35.70    6.21
   3   6   9   62.08    6.31
  -3   6  -9   55.01    7.21
   3   6   9   54.02    6.55
   3  -6   9   43.76    6.98
   3  -6   9   43.73    7.58
   3   7 -10    7.87    3.69
  -3   7  10    4.70    2.62
   3   7 -10    0.77    3.16
  -3  -7  10   -4.73    3.12
   3   7  -9   10.63    3.15
   3   7  -9   15.25    3.36
  -3   7   9   21.67    3.51
  -3  -7   9   13.23    3.13
   3   7  -8   23.05    3.23
   3   7  -8   23.08    4.23
  -3  -7   8   20.00    3.63
   3   7  -7   10.82    2.51
   3   7  -7   14.44    2.62
  -3  -7   7   13.43    2.78
   3   7  -6  689.21   47.42
   3   7  -6  600.80   47.31
  -3  -7   6  683.04   47.29
   3   7  -5   43.62    4.43
   3   7  -5   39.61    4.23
  -3  -7   5   44.17    4.11
   3   7  -4  443.21   31.98
   3   7  -4  453.47   32.00
  -3  -7   4  430.44   31.83
   3   7  -3    2.38    1.23
   3   7  -3    2.43    0.86
  -3  -7   3    2.73    0.85
   3   7  -2   17.10    1.88
   3   7  -1   -0.41    0.58
  -3   7   1    0.91    0.62
  -3   7   0  294.82   21.14
  -3   7   0  293.13   21.23
  -3   7  -1   19.79    2.12
  -3   7  -1   18.14    2.39
   3  -7   1   20.82    2.16
  -3   7  -2    1.42    1.05
  -3   7  -2    0.86    1.05
   3  -7   2    1.05    1.23
  -3   7  -3    2.01    1.36
  -3   7  -3    5.44    1.48
   3  -7   3    4.65    1.65
  -3   7  -4   53.39    5.07
  -3   7  -4   61.80    5.52
   3  -7   4   56.02    5.59
   3  -7   4   60.26    5.17
  -3   7  -5    7.76    1.88
  -3   7  -5    6.36    2.09
   3  -7   5    2.45    2.35
  -3   7  -6    0.19    2.00
  -3   7  -6    2.66    1.95
   3  -7   6    5.73    2.14
   3  -7   6    1.27    2.42
  -3   7  -7   47.97    5.58
  -3   7  -7   37.47    4.98
   3  -7   7   30.51    5.66
   3  -7   7   49.89    6.56
  -3   7  -8   13.21    3.05
  -3   7  -8   21.73    3.93
   3  -7   8   31.36    5.30
   3  -7   8   22.42    4.73
  -3   7  -9   16.43    3.89
  -3   7  -9   19.49    4.38
   3  -7   9   14.67    6.68
   3  -7   9   23.91    5.18
   3   8 -10   -1.44    4.05
   3   8 -10    9.57    4.06
  -3   8  10    3.40    2.71
  -3  -8  10   -1.13    3.42
   3   8  -9   11.83    3.34
   3   8  -9    9.51    3.03
  -3  -8   9    3.46    2.64
   3   8  -8    0.87    2.55
   3   8  -8    4.33    2.37
   3   8  -7    2.18    2.16
   3   8  -7    6.62    2.29
  -3  -8   7    8.56    1.87
   3   8  -6   63.93    5.71
   3   8  -6   60.85    6.22
  -3  -8   6   48.36    5.17
   3   8  -5  774.50   53.90
   3   8  -5  752.47   53.93
  -3  -8   5  727.83   53.73
   3   8  -4  142.00   11.26
   3   8  -4  140.59   11.11
  -3  -8   4  148.79   10.87
   3   8  -3   37.61    3.65
   3   8  -3   30.80    3.48
  -3  -8   3   38.63    3.13
   3   8  -2   12.16    1.72
   3   8  -2   11.16    1.81
  -3   8   1   35.85    3.01
   3   8  -1   34.95    3.24
  -3   8   0    3.40    0.88
  -3   8   0    1.04    0.98
  -3   8  -1   23.15    2.53
  -3   8  -1   23.64    2.74
   3  -8   1   24.28    2.51
  -3   8  -2    8.82    1.81
  -3   8  -2   10.65    1.78
   3  -8   2    7.17    1.40
  -3   8  -3   77.92    6.35
  -3   8  -3   69.78    5.98
   3  -8   3   70.23    6.37
  -3   8  -4  116.27    9.80
  -3   8  -4  107.83    9.51
   3  -8   4  143.36   10.10
  -3   8  -5  120.72   10.89
  -3   8  -5  133.03   10.63
   3  -8   5  152.93   11.15
   3  -8   5  133.54   11.02
  -3   8  -6   36.54    5.12
  -3   8  -6   37.29    4.47
   3  -8   6   49.59    4.95
   3  -8   6   36.87    5.81
  -3   8  -7   49.42    6.39
  -3   8  -7   48.25    5.79
   3  -8   7   62.92    6.34
   3  -8   7   46.20    7.36
  -3   8  -8   -0.92    3.39
  -3   8  -8   -0.11    2.72
   3  -8   8   -3.04    4.05
   3  -8   8   -5.72    3.31
   3   9  -9    4.59    3.68
   3   9  -9    7.03    3.46
  -3  -9   9    4.30    2.83
   3   9  -8   10.28    3.17
   3   9  -8   10.96    2.92
  -3  -9   8    5.49    2.57
   3   9  -7    0.60    2.30
   3   9  -7    4.12    2.20
  -3  -9   7    3.13    2.09
   3   9  -6    4.57    1.97
   3   9  -6    4.41    2.49
  -3  -9   6    1.35    1.35
   3   9  -5  248.92   18.36
  -3  -9   5  238.56   17.98
   3   9  -4   66.12    5.87
   3   9  -4   65.83    5.98
   3   9  -3  355.26   25.62
   3   9  -3  348.35   25.61
   3   9  -2   42.48    3.94
   3   9  -2   39.77    3.57
   3   9  -1   -0.91    0.74
  -3   9   1    0.88    0.86
  -3   9   0   78.04    5.93
  -3   9   0   71.56    5.91
  -3   9  -1    0.32    1.17
  -3   9  -1    1.06    1.15
  -3   9  -2   94.64    7.59
   3  -9   2   89.35    7.36
  -3   9  -3   10.58    1.95
  -3   9  -3   14.23    2.34
   3  -9   3    9.94    2.25
  -3   9  -4    2.21    1.98
   3  -9   4    4.26    2.36
  -3   9  -5    9.72    2.55
   3  -9   5   13.25    2.51
   3  -9   5   11.95    3.17
  -3   9  -6    7.34    2.55
  -3   9  -6    7.57    2.68
   3  -9   6   10.70    2.60
   3  -9   6    8.05    3.10
  -3   9  -7  134.16   10.88
  -3   9  -7  124.93   10.00
   3  -9   7   98.93   10.31
   3  -9   7  118.99   11.59
  -3   9  -8    7.60    3.48
  -3   9  -8    1.75    3.87
   3  -9   8   -0.79    4.78
   3  -9   8    4.56    3.91
   3  10  -9    0.40    4.39
   3  10  -9   -3.41    4.19
  -3 -10   9    1.94    3.19
   3  10  -8   20.51    3.75
   3  10  -8   21.76    4.08
  -3 -10   8   21.05    3.40
   3  10  -7    3.73    2.91
   3  10  -7    3.10    2.53
  -3 -10   7    1.40    2.21
   3  10  -6    6.44    2.37
   3  10  -6   10.47    2.54
  -3 -10   6    6.75    1.74
   3  10  -5    6.20    2.11
   3  10  -5    4.99    2.55
  -3 -10   5    8.00    1.68
   3  10  -4  805.10   55.48
   3  10  -4  793.47   55.51
  -3 -10   4  723.98   55.10
   3  10  -3    0.29    1.37
   3  10  -3    2.06    1.70
   3  10  -2    6.95    1.49
   3  10  -2    3.30    1.44
  -3  10   1   81.48    6.45
  -3  10   1   82.87    6.61
   3  10  -1   86.03    6.75
  -3  10   0    1.39    1.17
  -3  10   0    0.34    1.06
  -3  10  -1   40.89    4.43
  -3  10  -1   52.18    4.66
  -3  10  -2   17.55    3.09
  -3  10  -2   22.30    3.29
   3 -10   2   20.46    2.78
  -3  10  -3    8.52    2.10
   3 -10   3    4.43    2.12
  -3  10  -4   12.67    2.59
  -3  10  -4   11.70    2.64
  -3  10  -5    0.59    2.22
  -3  10  -5   -0.09    1.99
   3 -10   5   -2.47    2.98
  -3  10  -6  103.99    9.68
  -3  10  -6  103.41    8.74
   3 -10   6   97.96   10.12
  -3  10  -7    1.72    3.07
  -3  10  -7   -2.71    3.21
   3 -10   7    4.18    4.19
   3  11  -8    1.37    3.38
   3  11  -8    9.10    3.98
   3  11  -7   -0.68    2.74
   3  11  -7    7.58    3.05
  -3 -11   7    1.55    2.15
   3  11  -6    6.27    2.76
   3  11  -6   10.09    2.69
  -3 -11   6   11.44    2.59
   3  11  -5    6.17    2.23
   3  11  -5    9.32    3.04
  -3 -11   5    7.63    1.75
   3  11  -4 1075.87   76.83
   3  11  -4 1076.84   76.81
   3  11  -3   13.16    2.26
   3  11  -3   11.27    2.15
   3  11  -2   24.10    3.62
   3  11  -2   24.02    3.34
   3  11  -1    0.28    1.58
  -3  11   1   -1.31    1.10
  -3  11   1   -0.23    1.23
   3  11  -1    0.19    1.15
  -3  11   0   31.71    3.25
  -3  11   0   22.25    3.36
  -3  11  -1    3.78    1.43
  -3  11  -1    4.33    1.66
  -3  11  -2    1.55    1.84
  -3  11  -2    4.26    1.68
  -3  11  -3   13.49    2.44
  -3  11  -3   12.72    2.74
   3 -11   3   15.32    2.79
  -3  11  -4    9.05    2.45
   3 -11   4    4.35    2.88
  -3  11  -5    3.52    2.72
  -3  11  -5    3.81    2.57
   3 -11   5   -0.43    3.29
  -3  11  -6  107.56   10.48
  -3  11  -6  116.78    9.69
   3 -11   6  108.57   10.89
  -3  11  -7   10.83    4.02
  -3  11  -7   11.35    4.66
   3 -11   7    6.77    4.91
   3  12  -7   92.71    8.84
   3  12  -7   88.29    8.80
  -3 -12   7   66.30    7.79
   3  12  -6   20.39    3.93
   3  12  -6   19.99    3.89
  -3 -12   6   29.55    4.73
   3  12  -5   13.34    2.95
   3  12  -4    0.49    2.77
   3  12  -4    2.05    2.11
   3  12  -3   -0.96    2.38
   3  12  -2   10.15    2.04
  -3  12   1    8.10    1.93
   3  12  -1    8.23    1.93
  -3  12   0   29.69    3.73
  -3  12   0   26.86    3.52
  -3  12  -1    4.66    1.83
  -3  12  -1    0.98    2.18
  -3  12  -2   14.64    2.95
  -3  12  -2   21.27    3.15
  -3  12  -3    1.97    2.17
  -3  12  -3    0.29    2.16
   3 -12   3    1.95    2.41
  -3  12  -4   34.62    5.47
  -3  12  -4   23.93    3.69
   3 -12   4   30.68    4.44
  -3  12  -5    2.50    2.92
   3 -12   5   -5.61    3.38
  -3  12  -6   19.41    4.71
  -3  12  -6   27.89    4.45
   3 -12   6   21.70    5.14
   3  13  -7   14.22    4.73
   3  13  -7   14.77    5.15
   3  13  -6  216.13   16.86
   3  13  -6  177.79   16.62
  -3 -13   6  232.33   16.53
   3  13  -5    7.27    3.03
   3  13  -5    6.36    3.30
   3  13  -4  151.16   12.63
   3  13  -4  163.95   12.91
   3  13  -3    5.23    2.52
   3  13  -3   -0.70    3.34
   3  13  -2    0.09    1.91
   3  13  -2    1.82    2.22
  -3  13   1    1.05    1.77
   3  13  -1    1.37    1.76
  -3  13   1    0.11    1.41
   3  13  -1   -3.44    2.63
  -3  13   0   22.92    3.47
  -3  13   0   21.36    3.19
  -3  13  -1    1.74    2.38
  -3  13  -1    4.28    2.22
  -3  13  -2   16.80    2.95
  -3  13  -2   13.01    2.90
  -3  13  -3    7.73    2.66
  -3  13  -3    8.15    2.75
  -3  13  -4    6.57    3.20
  -3  13  -4    8.95    2.78
  -3  13  -5   -1.36    3.51
  -3  13  -5    1.91    3.49
   3 -13   5    1.59    3.99
   3  14  -6    6.32    3.93
   3  14  -5   13.53    3.87
   3  14  -5   -1.02    3.04
   3  14  -4    2.82    2.82
   3  14  -4    2.21    3.69
   3  14  -3   -0.16    3.59
   3  14  -3   -0.25    2.52
   3  14  -2   10.52    2.92
   3  14  -1    4.53    2.63
   3  14  -1    3.16    2.32
  -3  14   1    5.43    1.79
  -3  14   1    2.75    2.25
  -3  14   0   45.42    5.33
  -3  14   0   35.06    4.81
  -3  14  -1   32.97    5.26
  -3  14  -1   34.41    5.19
  -3  14  -2   23.43    3.27
  -3  14  -2   31.74    5.20
  -3  14  -3   46.51    6.18
  -3  14  -3   48.07    6.79
  -3  14  -4    5.07    3.58
  -3  14  -4    4.41    3.41
   3  15  -4   16.49    3.85
   3  15  -4   14.85    4.00
   3  15  -3   17.34    3.62
   3  15  -3   20.65    3.78
   3  15  -2   16.87    4.79
  -3  15   1    4.16    2.54
  -3  15   0    5.61    2.76
  -3  15   0    8.18    2.94
  -3  15  -1    7.22    2.49
  -3  15  -1    3.33    2.96
  -3  15  -2   19.15    4.10
  -3  15  -2   25.23    3.71
  -3  15  -3   16.53    3.63
  -3  15  -3   20.94    4.25
   4   0 -11    2.19    2.46
   4   0 -11    2.87    2.37
  -4   0  11    1.68    2.69
   4   0  -9   -0.21    1.47
   4   0  -9   -2.94    1.92
  -4   0   9   -0.24    1.69
  -4   0   8   83.63    6.72
   4   0  -8   77.36    6.49
   4   0  -8   74.42    6.75
  -4   0   7   -0.41    0.97
   4   0  -7    1.93    1.38
   4   0  -7   -0.34    1.01
   4   0  -6   92.65    7.25
   4   0  -6   92.03    7.07
  -4   0   6   89.25    7.24
  -4   0   5   -0.05    0.69
   4   0  -5    0.21    0.90
   4   0  -5    0.10    0.76
  -4   0   4  320.68   23.04
   4   0  -4  319.57   22.97
   4   0  -3    0.27    0.46
  -4   0   3    0.07    0.43
  -4   0   2 2967.60  209.09
  -4   0   1   -0.12    0.36
   4   0  -1    0.10    0.31
  -4   0   0 2203.32  153.42
   4   0   0 2150.32  153.41
  -4   0  -1    0.35    0.37
  -4   0  -1    0.23    0.40
   4   0   1    0.18    0.38
  -4   0  -2   88.29    6.63
  -4   0  -2   90.18    6.77
   4   0   2   88.56    6.74
  -4   0  -3   -0.23    0.72
   4   0   3    0.45    0.84
   4   0   3    1.21    0.69
  -4   0  -3   -0.81    0.60
  -4   0  -4   11.12    1.44
   4   0   4   10.78    1.66
   4   0   4    7.99    1.51
  -4   0  -4    7.22    1.50
  -4   0  -5    0.91    0.87
   4   0   5   -0.31    1.39
  -4   0  -5    0.30    0.93
   4   0   6    1.63    1.77
  -4   0  -6    2.15    1.23
   4   0   6    3.24    1.37
  -4   0  -6    1.99    1.22
   4   0   7    0.35    1.84
   4   0   7    2.27    1.93
  -4   0  -7    1.11    1.46
  -4   0  -7   -0.80    1.63
  -4   0  -8  112.44    8.61
   4   0   8  111.98    9.74
   4   0   8  104.06    8.97
  -4   0  -8  109.84    8.91
   4   0   9    1.91    3.37
   4   0   9   -2.17    2.69
   4   1 -11    5.34    2.50
  -4   1  11    5.12    2.60
  -4  -1  11    7.13    2.78
  -4   1  10    5.40    2.06
   4   1 -10    5.50    2.25
   4   1 -10    8.34    2.37
   4  -1 -10    5.40    1.92
  -4  -1  10    5.61    2.42
   4  -1 -10    6.36    2.01
  -4   1   9    6.65    2.26
   4   1  -9    2.87    2.04
   4   1  -9    9.54    1.99
   4  -1  -9    6.31    1.77
  -4  -1   9    9.99    2.13
   4  -1  -9    4.96    1.66
  -4   1   8   13.23    2.57
   4   1  -8   18.06    3.00
   4   1  -8   18.12    2.76
   4  -1  -8   16.12    2.14
   4  -1  -8   14.82    2.46
   4   1  -7    5.40    1.47
  -4   1   7    7.48    1.81
   4  -1  -7    5.40    1.01
  -4  -1   7    8.48    1.74
  -4   1   6  103.07    8.48
   4   1  -6   96.89    8.52
   4   1  -6  120.90    8.61
   4  -1  -6  112.63    8.42
  -4  -1   6  119.08    8.63
   4  -1  -6  112.94    8.50
   4   1  -5    6.32    1.42
  -4   1   5    9.09    1.40
  -4  -1   5    6.92    1.23
   4  -1  -5    7.47    1.19
   4  -1  -5    7.02    1.25
   4   1  -4   12.34    1.41
  -4   1   4   12.10    1.40
   4  -1  -4   10.44    1.48
  -4  -1   4   10.49    1.49
  -4   1   3  229.08   16.03
   4   1  -3  219.47   16.07
  -4  -1   3  229.47   16.11
   4  -1  -3  211.04   15.92
  -4   1   2  318.18   21.40
   4   1  -2  276.63   21.34
   4  -1  -2  301.84   21.33
  -4  -1   2  299.70   21.41
   4   1  -1  106.93    8.60
  -4   1   1  129.88    8.71
  -4  -1   1  115.50    8.67
   4  -1  -1  123.20    8.63
  -4   1   0   28.29    2.22
   4   1   0   27.91    2.12
  -4  -1   0   28.13    2.18
   4  -1   0   21.75    2.07
  -4   1  -1   -0.27    0.47
  -4   1  -1    0.23    0.43
   4   1   1    0.92    0.38
   4  -1   1    0.33    0.62
  -4  -1  -1    0.08    0.50
  -4  -1  -1    0.75    0.40
  -4   1  -2  196.81   13.62
   4   1   2  177.29   13.40
  -4   1  -2  193.47   13.42
  -4  -1  -2  175.00   13.39
  -4  -1  -2  181.51   13.32
   4  -1   2  186.91   13.45
   4   1   3   84.83    6.29
  -4   1  -3   74.66    6.28
   4   1   3   83.34    6.13
  -4   1  -3   80.88    6.15
  -4  -1  -3   78.83    6.11
   4  -1   3   78.77    6.33
  -4  -1  -3   83.55    6.04
   4   1   4  155.05   11.56
   4   1   4  152.16   11.60
  -4   1  -4  152.82   11.65
  -4   1  -4  165.33   11.48
   4  -1   4  165.97   11.74
  -4  -1  -4  157.50   11.51
  -4  -1  -4  153.26   11.32
   4  -1   4  140.25   11.61
  -4   1  -5    9.53    1.77
   4   1   5   14.73    2.13
  -4   1  -5   11.41    1.95
   4  -1   5   11.61    2.12
  -4  -1  -5    8.22    1.62
   4  -1   5   11.31    1.88
   4   1   6   62.43    5.31
  -4   1  -6   64.96    5.22
   4   1   6   59.15    5.56
  -4   1  -6   57.96    5.36
   4  -1   6   58.83    5.40
   4  -1   6   55.32    5.76
  -4   1  -7    6.90    1.87
  -4   1  -7    6.86    1.61
   4   1   7    5.75    2.09
   4  -1   7    7.35    1.98
   4  -1   7    4.09    2.41
   4   1   8   18.25    3.54
  -4   1  -8   28.66    3.84
  -4   1  -8   23.29    3.53
   4  -1   8   21.90    3.04
   4  -1   8   35.36    5.09
   4   1   9  188.52   14.75
  -4   1  -9  196.77   14.30
   4   1   9  176.30   15.09
  -4   1  -9  181.66   14.09
   4  -1   9  170.40   15.15
  -4   2  11    1.55    2.54
   4   2 -11    0.10    2.77
   4   2 -11    0.52    2.45
  -4  -2  11    0.16    3.06
   4   2 -10    0.28    2.39
   4   2 -10   -1.85    1.97
  -4  -2  10    0.35    2.22
  -4   2   9   37.28    4.46
   4   2  -9   35.50    4.80
  -4  -2   9   24.21    3.92
  -4   2   8   19.01    2.85
   4   2  -8   16.47    3.05
   4   2  -8   18.68    3.33
   4  -2  -8   16.44    2.27
  -4  -2   8   21.63    3.21
   4  -2  -8   17.08    2.67
   4   2  -7   13.67    2.43
   4  -2  -7   14.26    2.21
  -4  -2   7    9.23    1.80
   4  -2  -7   12.26    2.05
   4   2  -6   79.35    6.04
  -4   2   6   66.79    5.70
   4   2  -6   72.11    5.92
   4  -2  -6   68.02    5.67
   4  -2  -6   65.98    5.37
  -4  -2   6   77.27    5.91
  -4   2   5  122.87    8.98
   4   2  -5  112.39    9.00
   4   2  -5  119.30    9.22
  -4  -2   5  110.85    9.07
   4  -2  -5  126.65    8.99
   4  -2  -5  123.93    8.86
   4   2  -4  525.52   37.87
   4   2  -4  527.61   37.97
  -4   2   4  536.71   37.77
  -4  -2   4  533.11   37.92
   4  -2  -4  513.07   37.63
   4  -2  -4  546.32   37.82
   4   2  -3   26.84    2.56
  -4   2   3   26.43    2.33
  -4  -2   3   28.52    2.49
  -4   2   2  732.71   51.76
   4   2  -2  731.79   51.80
   4  -2  -2  726.02   51.71
  -4  -2   2  733.96   51.83
   4   2  -1  312.94   21.89
  -4   2   1  304.22   21.89
   4  -2  -1  291.01   21.84
  -4  -2   1  318.76   21.92
  -4   2   0  195.23   13.70
   4   2   0  191.45   13.63
   4  -2   0  180.24   13.66
  -4  -2   0  191.84   13.63
  -4   2  -1   43.90    3.82
   4   2   1   45.20    3.44
  -4   2  -1   48.61    3.63
  -4  -2  -1   44.49    3.48
   4  -2   1   47.07    3.76
  -4  -2  -1   44.78    3.58
  -4   2  -2  114.13    8.77
  -4   2  -2  118.66    8.68
   4   2   2  122.75    8.55
   4  -2   2  111.74    8.73
   4   2   3   96.86    7.41
   4   2   3   94.25    7.31
  -4   2  -3   96.25    7.40
   4  -2   3  105.80    7.66
   4  -2   3   96.92    7.49
   4   2   4    4.56    0.92
   4   2   4    2.39    1.19
  -4   2  -4    1.62    0.87
  -4   2  -4    3.42    1.16
   4  -2   4    3.00    1.39
   4   2   5    7.58    1.63
  -4   2  -5    8.99    1.49
  -4   2  -5    7.39    1.69
   4  -2   5    9.40    1.92
   4  -2   5    7.65    1.94
  -4   2  -6   41.71    4.20
   4   2   6   55.19    4.77
   4   2   6   51.08    4.45
  -4   2  -6   43.17    4.61
   4   2   7    4.96    1.76
  -4   2  -7    3.44    1.91
  -4   2  -7    4.50    1.70
   4  -2   7    4.34    2.16
   4  -2   7    4.59    2.43
  -4   2  -8    1.60    1.96
   4   2   8    2.30    2.24
   4   2   8    3.98    2.57
   4  -2   8    0.11    2.49
   4  -2   8    1.68    2.74
   4   2   9    2.64    2.65
   4   2   9    8.80    3.53
  -4   2  -9    6.85    2.73
   4  -2   9    1.34    3.05
   4  -2   9    2.18    3.78
  -4   3  11    0.68    2.81
   4   3 -11   -0.16    2.63
   4   3 -11    3.07    3.00
  -4  -3  11    0.71    3.28
   4   3 -10   -1.54    2.57
   4   3 -10   -1.15    2.06
  -4  -3  10   -0.95    2.34
  -4   3   9    5.80    2.04
   4   3  -9    3.40    1.99
   4   3  -9    3.81    2.59
  -4   3   8   57.80    4.62
   4   3  -8   44.70    4.70
   4   3  -8   40.00    4.90
   4   3  -7    1.40    1.35
  -4   3   7    0.17    1.09
   4   3  -7   -0.37    1.63
  -4  -3   7   -0.14    1.14
   4   3  -6    5.04    1.49
   4   3  -6    5.10    1.66
  -4  -3   6    4.83    1.57
   4   3  -5   -0.85    1.04
  -4   3   5    0.52    0.62
   4   3  -5    0.07    0.88
  -4  -3   5    0.95    0.76
   4   3  -4   11.52    1.82
   4   3  -4   14.16    1.99
  -4   3   4   14.01    1.47
   4  -3  -4   10.69    1.58
  -4  -3   4   13.75    1.68
  -4   3   3  965.37   69.56
   4   3  -3 1006.32   69.75
  -4  -3   3  985.49   69.75
   4  -3  -3  978.73   69.49
   4   3  -2  189.87   13.52
  -4   3   2  182.06   13.40
  -4  -3   2  195.18   13.53
   4  -3  -2  176.56   13.33
   4   3  -1 1735.90  124.72
  -4   3   1 1725.26  124.72
   4  -3  -1 1822.19  124.72
  -4  -3   1 1790.13  124.74
   4   3   0   20.03    1.72
  -4   3   0   17.76    1.77
   4  -3   0   18.60    1.83
  -4  -3   0   18.67    1.62
  -4   3  -1  246.19   17.61
   4   3   1  253.72   17.48
  -4   3  -1  233.17   17.71
   4  -3   1  243.62   17.64
  -4   3  -2  321.69   23.57
   4   3   2  351.65   23.37
  -4   3  -2  328.60   23.75
   4  -3   2  309.00   23.61
   4   3   3   34.29    2.82
  -4   3  -3   33.32    3.03
  -4   3  -3   25.80    2.87
   4   3   3   36.64    2.92
   4  -3   3   33.51    3.17
   4  -3   3   30.76    3.23
  -4   3  -4   45.64    4.23
   4   3   4   47.49    3.84
   4   3   4   42.59    3.81
  -4   3  -4   46.95    3.95
   4  -3   4   48.74    4.13
   4  -3   4   39.03    4.31
  -4   3  -5  169.52   13.01
  -4   3  -5  157.80   12.63
   4   3   5  175.57   12.68
   4   3   5  167.37   12.66
   4  -3   5  169.91   13.09
   4  -3   5  182.41   13.09
  -4   3  -6  247.92   17.86
  -4   3  -6  243.43   18.26
   4   3   6  221.43   17.84
   4   3   6  231.20   17.95
   4  -3   6  260.02   18.41
   4  -3   6  254.32   18.41
  -4   3  -7    5.41    1.94
   4   3   7    2.20    1.94
   4   3   7    4.48    1.49
   4  -3   7    6.01    2.53
   4  -3   7    0.36    1.87
   4   3   8   24.36    4.13
  -4   3  -8   21.42    3.39
  -4   3  -8   15.39    2.68
   4   3   8   23.85    3.74
   4  -3   8   19.80    4.01
   4  -3   8   28.28    4.64
   4   3   9    4.41    3.32
  -4   3  -9    3.56    2.72
  -4   3  -9    2.32    2.52
   4  -3   9   -1.35    3.24
   4  -3   9    5.48    3.84
   4   4 -11   14.20    3.36
  -4   4  11   14.81    3.36
   4   4 -11   19.31    3.50
  -4  -4  11   17.76    4.07
   4   4 -10   -2.39    2.81
   4   4 -10    4.50    2.63
  -4   4  10    1.90    2.08
  -4  -4  10    7.01    2.59
   4   4  -9    4.88    2.50
   4   4  -9    6.45    2.22
  -4  -4   9    5.65    1.96
  -4   4   8   72.41    6.77
   4   4  -8   90.20    7.25
   4   4  -8   82.05    7.56
  -4  -4   8   81.93    7.14
   4   4  -7   35.61    4.10
  -4   4   7   37.22    3.84
   4   4  -7   40.54    4.30
  -4  -4   7   32.20    3.91
   4   4  -6    2.39    1.28
   4   4  -6    2.42    1.33
  -4   4   6    1.03    0.86
  -4  -4   6    0.44    0.95
   4   4  -5    6.57    1.42
  -4   4   5    9.66    1.38
   4   4  -5    6.37    1.63
  -4  -4   5    8.54    1.64
  -4   4   4  446.40   31.68
   4   4  -4  453.56   32.03
   4   4  -4  437.84   31.94
  -4  -4   4  440.15   31.96
   4   4  -3   28.50    2.61
  -4   4   3   28.29    2.44
  -4  -4   3   29.01    2.62
   4   4  -2 1484.56  103.07
   4  -4  -2 1446.84  102.88
  -4  -4   2 1443.78  103.04
  -4   4   1  297.40   20.95
   4   4  -1  275.14   20.91
   4  -4  -1  294.54   20.90
  -4  -4   1  303.77   20.96
   4   4   0   85.67    5.91
  -4   4   0   77.13    5.99
   4  -4   0   74.41    6.05
  -4   4  -1  240.39   16.51
   4   4   1  228.48   16.29
  -4   4  -1  219.21   16.62
   4  -4   1  222.12   16.47
  -4   4  -2    0.34    0.76
  -4   4  -2    0.76    0.80
   4  -4   2   -1.41    0.92
  -4   4  -3  328.48   23.90
   4   4   3  340.44   23.74
  -4   4  -3  324.70   24.08
   4  -4   3  328.31   24.09
   4  -4   3  331.87   24.05
  -4   4  -4   84.11    6.50
  -4   4  -4   76.32    6.56
   4   4   4   74.90    6.06
   4   4   4   74.50    5.93
   4  -4   4   87.19    6.72
   4  -4   4   76.05    6.44
  -4   4  -5  220.77   15.89
   4   4   5  216.74   15.62
  -4   4  -5  211.19   16.10
   4   4   5  206.89   15.64
   4  -4   5  218.46   16.03
   4  -4   5  206.72   16.15
   4   4   6   22.65    2.76
  -4   4  -6   21.03    3.49
   4   4   6   20.79    3.25
   4  -4   6   18.71    3.37
   4  -4   6   21.24    3.71
   4   4   7   29.15    4.16
   4   4   7   25.06    3.54
  -4   4  -7   25.01    4.21
  -4   4  -7   32.44    4.15
   4  -4   7   30.14    4.99
   4  -4   7   20.22    3.90
   4   4   8   43.77    5.74
  -4   4  -8   37.83    4.64
   4   4   8   47.16    5.40
  -4   4  -8   36.72    5.58
   4  -4   8   42.64    6.78
   4  -4   8   35.86    4.69
  -4   4  -9    4.09    3.20
  -4   4  -9    2.47    2.76
   4   4   9    5.93    3.43
   4  -4   9    0.04    3.57
   4  -4   9   -3.67    4.17
   4   5 -11    4.58    3.38
  -4   5  11    6.44    3.04
   4   5 -11   11.49    3.69
  -4  -5  11    5.50    3.92
   4   5 -10   -4.72    2.97
  -4   5  10    1.99    2.23
   4   5 -10    1.02    2.74
  -4  -5  10    0.21    2.61
   4   5  -9   -2.76    2.18
   4   5  -9   -3.18    2.30
   4   5  -8    1.32    1.89
   4   5  -8    1.80    2.66
  -4   5   8   -0.09    1.50
  -4  -5   8    0.04    2.04
  -4   5   7   64.54    5.26
   4   5  -7   66.85    5.88
   4   5  -7   53.11    5.53
   4   5  -6   -1.32    1.46
   4   5  -6    1.68    1.28
  -4   5   6    1.48    0.83
  -4  -5   6    0.85    1.29
  -4   5   5   21.05    2.12
   4   5  -5   19.86    2.77
   4   5  -5   20.09    2.98
  -4  -5   5   23.31    2.53
   4   5  -4  524.44   39.27
  -4   5   4  571.22   38.91
   4   5  -4  542.90   39.26
  -4  -5   4  550.36   39.24
  -4   5   3    5.79    1.02
   4   5  -3    3.53    0.99
  -4  -5   3    4.43    0.96
   4   5  -2    0.15    0.59
  -4   5   2   -0.34    0.54
   4  -5  -2   -0.73    0.56
  -4  -5   2    0.76    0.55
   4   5  -1    3.16    0.58
  -4   5   1    5.53    0.90
   4  -5  -1    4.25    0.67
   4   5   0   38.39    3.08
  -4   5   0   38.42    3.28
   4  -5   0   41.99    3.51
  -4   5  -1    0.40    0.67
   4  -5   1    0.00    0.87
  -4   5  -2    5.80    1.34
  -4   5  -2    5.61    1.20
   4  -5   2    3.95    0.98
  -4   5  -3   43.99    3.81
  -4   5  -3   38.98    3.98
   4  -5   3   42.64    4.20
  -4   5  -4   77.00    6.67
  -4   5  -4   73.48    6.36
   4  -5   4   75.06    6.69
   4  -5   4   85.25    6.62
  -4   5  -5   41.73    4.31
   4  -5   5   32.59    4.50
   4  -5   5   31.21    3.85
  -4   5  -6   24.38    3.84
   4   5   6   31.75    3.59
   4   5   6   25.94    3.26
  -4   5  -6   33.45    4.29
   4  -5   6   24.91    4.59
  -4   5  -7   10.56    2.67
   4   5   7   12.04    2.33
   4   5   7   11.64    2.25
   4  -5   7    8.25    2.99
   4  -5   7    5.21    2.41
  -4   5  -8  214.25   17.06
   4   5   8  238.47   16.53
  -4   5  -8  202.47   16.30
   4   5   8  239.57   16.69
   4  -5   8  191.83   17.22
   4  -5   8  201.77   16.69
  -4   5  -9   77.65    8.28
   4   5   9   69.11    8.09
   4   5   9   67.51    7.49
   4  -5   9   79.40    9.14
   4  -5   9   67.71   10.44
   4   6 -10    3.41    2.90
  -4   6  10    5.40    2.65
   4   6 -10    3.95    3.27
  -4  -6  10   -2.58    2.77
  -4   6   9    0.22    2.23
   4   6  -9    3.37    2.66
   4   6  -9    2.90    2.42
  -4  -6   9    6.00    2.46
   4   6  -8   57.08    5.43
  -4   6   8   44.61    4.87
   4   6  -8   56.13    5.46
  -4  -6   8   39.04    5.01
   4   6  -7   82.74    7.69
   4   6  -7   86.83    8.03
  -4  -6   7   90.58    7.61
   4   6  -6    0.19    1.68
  -4   6   6    0.95    0.84
   4   6  -6    0.09    1.36
  -4  -6   6    0.68    1.28
  -4   6   5  110.43    7.96
   4   6  -5  105.52    8.52
  -4  -6   5  101.82    8.32
   4   6  -4   95.88    7.87
   4   6  -4   93.02    7.99
  -4   6   4  114.72    7.48
  -4  -6   4   93.21    7.72
  -4   6   3   50.72    3.97
   4   6  -3   48.76    4.36
  -4  -6   3   51.29    4.16
  -4   6   2    1.80    0.64
   4   6  -2    1.17    0.60
  -4  -6   2    1.65    0.64
  -4   6   1    1.08    0.69
   4   6  -1    2.06    0.77
   4  -6  -1    0.86    0.62
  -4   6   0   28.64    2.64
   4  -6   0   30.35    2.87
  -4   6  -1   66.96    5.30
  -4   6  -1   62.53    5.32
   4  -6   1   71.64    5.55
  -4   6  -2    6.17    1.34
  -4   6  -2    8.35    1.59
   4  -6   2    5.48    1.47
  -4   6  -3   29.01    3.30
  -4   6  -3   27.72    2.99
   4  -6   3   31.48    3.59
  -4   6  -4    3.70    1.20
  -4   6  -4    6.55    1.96
   4  -6   4    2.77    1.83
   4  -6   4    6.67    1.72
  -4   6  -5   77.67    7.27
  -4   6  -5   81.30    7.42
   4  -6   5   89.93    7.68
   4  -6   5   95.90    7.64
  -4   6  -6    3.24    2.07
  -4   6  -6    5.25    2.12
   4  -6   6    6.58    2.60
   4  -6   6    0.69    1.81
  -4   6  -7    0.15    2.10
   4   6   7    0.85    1.64
  -4   6  -7   -2.81    2.17
   4  -6   7    2.63    2.92
   4  -6   7   -4.39    2.33
   4   6   8  160.73   11.61
  -4   6  -8  132.22   12.07
   4   6   8  145.84   11.04
   4  -6   8  131.75   12.76
   4  -6   8  125.80   11.81
  -4   6  -9   63.87    8.51
   4   7 -10    1.02    3.70
  -4   7  10   -0.05    2.67
   4   7 -10   -1.10    3.11
  -4  -7  10   -3.10    3.12
  -4   7   9   23.82    3.63
   4   7  -9   18.68    3.85
   4   7  -9   16.27    3.31
  -4  -7   9   19.19    3.27
   4   7  -8   64.77    6.33
   4   7  -8   69.30    6.70
  -4   7   8   63.78    6.34
  -4  -7   8   62.87    5.97
   4   7  -7   81.00    7.30
   4   7  -7   69.05    6.78
  -4  -7   7   74.47    6.99
   4   7  -6   22.49    3.61
   4   7  -6   30.04    3.93
  -4   7   6   33.96    2.92
  -4  -7   6   30.47    3.39
  -4   7   5   38.65    3.78
   4   7  -5   47.69    4.55
   4   7  -5   52.26    4.64
  -4  -7   5   53.47    4.59
   4   7  -4  190.17   14.42
   4   7  -4  194.30   14.50
  -4  -7   4  192.07   14.26
   4   7  -3   49.55    4.48
   4   7  -3   51.41    4.40
  -4   7   3   51.13    4.00
  -4  -7   3   48.90    4.12
   4   7  -2  134.89   10.53
  -4   7   2  145.76   10.30
  -4   7   1   63.63    5.00
   4   7  -1   64.16    5.10
  -4   7   0   62.54    5.38
  -4   7   0   66.58    5.20
   4  -7   0   68.34    5.30
  -4   7  -1    1.36    1.00
  -4   7  -1    0.21    0.80
  -4   7  -2   -0.14    1.03
  -4   7  -2    1.37    1.20
   4  -7   2   -0.22    1.26
  -4   7  -3   89.99    7.21
  -4   7  -3   89.34    7.56
   4  -7   3   95.40    7.70
  -4   7  -4   68.32    6.50
   4  -7   4   75.75    6.71
  -4   7  -5    0.89    1.61
  -4   7  -5    1.09    1.84
   4  -7   5    0.38    2.27
   4  -7   5    1.69    1.96
  -4   7  -6    5.19    1.84
  -4   7  -6    8.36    2.37
   4  -7   6    5.75    2.81
   4  -7   6    7.65    2.15
  -4   7  -7   -3.14    2.25
  -4   7  -7   -0.87    2.71
   4  -7   7   -2.32    3.18
   4  -7   7    0.04    2.60
  -4   7  -8  247.63   19.65
  -4   7  -8  222.53   18.66
   4  -7   8  269.57   19.81
   4  -7   8  262.32   20.24
  -4   8  10    4.76    2.86
   4   8 -10   -0.19    4.16
   4   8 -10    2.28    4.18
  -4  -8  10    1.56    3.64
  -4   8   9    0.99    2.44
   4   8  -9    0.15    3.06
   4   8  -9    5.53    2.93
  -4  -8   9    0.13    2.58
   4   8  -8   28.62    3.72
   4   8  -8   26.48    4.63
  -4  -8   8   20.78    2.99
   4   8  -7    9.14    2.73
   4   8  -7    6.33    2.30
  -4  -8   7    8.58    1.91
   4   8  -6   50.98    5.84
   4   8  -6   61.51    5.51
  -4  -8   6   45.55    4.96
   4   8  -5  161.37   11.55
   4   8  -5  150.60   11.44
  -4  -8   5  128.33   11.08
   4   8  -4  495.62   34.72
   4   8  -4  478.50   34.69
  -4  -8   4  465.72   34.46
   4   8  -3   16.80    2.96
   4   8  -3   18.66    2.62
  -4   8   3   20.85    2.02
  -4  -8   3   20.34    2.09
   4   8  -2  403.80   29.59
  -4   8   2  418.50   29.38
   4   8  -1   94.27    6.77
  -4   8   1   83.23    6.75
  -4   8   0  121.99    9.32
  -4   8   0  121.73    9.54
   4  -8   0  128.68    9.35
  -4   8  -1   72.81    6.07
  -4   8  -1   71.51    5.82
  -4   8  -2    0.76    1.15
  -4   8  -2    3.49    1.52
   4  -8   2    0.45    1.43
  -4   8  -3  132.87   10.23
  -4   8  -3  120.88    9.78
   4  -8   3  128.92   10.21
  -4   8  -4   11.10    2.20
  -4   8  -4    6.13    2.06
  -4   8  -5    1.40    1.88
  -4   8  -5   -0.96    1.62
   4  -8   5    2.09    2.44
  -4   8  -6   15.06    3.09
  -4   8  -6   13.60    3.03
   4  -8   6   16.29    3.45
  -4   8  -7   39.24    5.34
  -4   8  -7   45.98    6.31
   4  -8   7   46.59    7.36
  -4   8  -8    7.92    3.59
  -4   8  -8    6.29    3.50
   4  -8   8    8.07    4.38
   4  -8   8   12.87    5.32
   4   9  -9   25.51    4.50
   4   9  -9   26.20    4.66
  -4  -9   9   19.83    3.49
   4   9  -8   72.80    6.70
   4   9  -8   62.69    7.09
  -4  -9   8   51.76    6.64
   4   9  -7    0.37    2.12
   4   9  -7    0.63    2.40
  -4  -9   7    4.90    2.02
   4   9  -6    9.61    2.35
   4   9  -6   12.70    3.26
   4   9  -5  114.00    9.57
   4   9  -5  137.55    9.97
  -4  -9   5  113.81    9.36
   4   9  -4    6.54    1.67
  -4  -9   4    3.70    1.05
   4   9  -3  610.52   43.34
   4   9  -3  595.72   43.28
  -4   9   2    3.23    0.98
   4   9  -2    4.75    1.41
  -4   9   1  797.59   55.67
   4   9  -1  769.39   55.70
  -4   9   0    0.89    1.06
  -4   9   0    1.30    1.27
  -4   9  -1    1.11    1.23
  -4   9  -1    3.05    1.36
   4  -9   1   -2.46    1.43
  -4   9  -2   31.30    3.51
  -4   9  -2   35.65    4.01
   4  -9   2   29.08    3.93
  -4   9  -3    2.12    1.67
   4  -9   3    1.13    1.91
  -4   9  -4  156.46   12.17
  -4   9  -4  153.50   12.39
   4  -9   4  155.30   12.47
  -4   9  -5    9.83    2.74
  -4   9  -5   12.03    2.12
   4  -9   5   10.17    3.17
  -4   9  -6    3.44    2.41
  -4   9  -6    6.03    2.73
   4  -9   6    8.05    3.50
  -4   9  -7    6.11    3.01
  -4   9  -7    4.58    3.16
   4  -9   7   -4.94    4.01
   4  10  -9   15.05    4.65
   4  10  -9    8.10    4.55
  -4 -10   9    6.40    3.17
   4  10  -8   14.77    3.85
   4  10  -8   14.04    3.59
  -4 -10   8   18.37    3.15
   4  10  -7   18.42    3.46
   4  10  -7   18.71    3.91
  -4 -10   6   19.07    3.16
   4  10  -5   60.82    6.10
   4  10  -5   61.25    6.51
  -4 -10   5   58.17    5.34
   4  10  -4  129.11   10.65
   4  10  -4  150.89   10.72
  -4 -10   4  120.59   10.01
   4  10  -3   10.65    1.83
  -4  10   2 1793.27  127.63
   4  10  -2 1802.34  127.87
   4  10  -2 1825.35  127.96
   4  10  -1   13.32    2.22
  -4  10   1   13.86    2.40
  -4  10   1   15.05    2.52
  -4  10   0   52.57    4.96
  -4  10   0   54.06    4.82
  -4  10  -1   -1.22    1.22
  -4  10  -1   -1.02    1.34
  -4  10  -2    2.76    1.44
  -4  10  -2    0.06    1.73
   4 -10   2    2.64    1.81
  -4  10  -3   18.83    2.68
  -4  10  -3   21.60    3.82
   4 -10   3   17.88    3.15
  -4  10  -4   61.46    5.78
   4 -10   4   75.06    7.02
  -4  10  -5   36.51    5.63
  -4  10  -5   38.78    4.84
   4 -10   5   37.57    6.14
  -4  10  -6   46.16    5.50
  -4  10  -6   47.14    6.40
   4 -10   6   40.30    5.80
  -4  10  -7   -0.20    3.63
  -4  10  -7    8.68    4.40
   4 -10   7    3.40    4.47
   4  11  -8   18.33    4.31
   4  11  -8   24.90    4.63
   4  11  -7   43.00    6.35
   4  11  -7   49.31    6.19
  -4 -11   7   41.38    5.18
   4  11  -6    8.54    3.15
   4  11  -6   14.27    3.14
  -4 -11   6    9.21    2.43
   4  11  -5   20.62    3.81
   4  11  -5   27.00    4.28
  -4 -11   5   24.58    3.44
   4  11  -4   12.02    2.72
   4  11  -3   34.86    4.55
   4  11  -3   39.31    4.41
  -4  11   2   -0.94    1.36
   4  11  -2    1.83    1.49
   4  11  -2    0.05    1.88
  -4  11   1   34.82    3.62
   4  11  -1   33.38    3.89
   4  11  -1   32.39    3.71
  -4  11   1   33.26    3.82
  -4  11   0  430.22   30.55
  -4  11   0  417.15   30.77
  -4  11  -1    2.43    1.62
  -4  11  -1   -1.79    1.93
  -4  11  -2   72.19    6.50
  -4  11  -2   68.67    6.71
   4 -11   2   67.97    6.64
  -4  11  -3    3.35    2.20
  -4  11  -3   -0.25    1.78
   4 -11   3   -0.42    2.45
  -4  11  -4   -0.63    2.20
  -4  11  -4    1.18    2.34
   4 -11   4   -1.12    2.96
  -4  11  -5   -1.20    2.75
  -4  11  -5    5.18    2.45
   4 -11   5    0.76    3.28
  -4  11  -6    0.15    3.54
  -4  11  -6    7.17    3.18
   4 -11   6   -2.66    4.28
   4  12  -7    1.93    3.67
   4  12  -7   -2.71    3.15
   4  12  -6   10.06    3.65
   4  12  -6   10.58    3.22
  -4 -12   6   12.50    2.86
   4  12  -5  112.56    9.89
   4  12  -5  117.18   10.06
   4  12  -4  119.92    9.63
   4  12  -4  106.54    9.82
   4  12  -3    6.16    2.19
   4  12  -3    6.27    2.23
   4  12  -2    2.31    1.67
  -4  12   2    2.60    1.64
   4  12  -2   -1.59    2.21
   4  12  -1   56.55    5.03
  -4  12   1   43.10    4.41
  -4  12   1   42.61    4.82
  -4  12   0   66.27    5.36
  -4  12   0   52.20    5.80
  -4  12  -1   76.36    6.85
  -4  12  -1   62.61    6.46
  -4  12  -2    3.30    2.19
  -4  12  -2    2.19    2.02
  -4  12  -3    2.03    2.08
  -4  12  -3    8.47    2.78
   4 -12   3    4.71    2.83
  -4  12  -4   26.35    4.74
  -4  12  -4   31.49    5.74
   4 -12   4   36.43    6.54
  -4  12  -5   18.83    3.45
  -4  12  -5   19.75    3.97
   4 -12   5   20.60    4.58
  -4  12  -6    1.14    4.65
   4 -12   6    5.11    4.72
   4  13  -6    7.38    3.79
   4  13  -6    4.96    3.52
  -4 -13   6   13.33    3.19
   4  13  -5   19.08    3.88
   4  13  -5   15.99    3.64
   4  13  -4   39.40    5.31
   4  13  -3   57.84    6.22
   4  13  -3   58.22    7.06
   4  13  -2   44.38    5.44
  -4  13   2   42.91    4.42
  -4  13   2   43.26    4.71
  -4  13   1   51.65    4.53
   4  13  -1   45.45    5.22
  -4  13   1   35.35    5.05
  -4  13   0   20.55    3.78
  -4  13  -1    2.87    2.52
  -4  13  -1    6.45    2.46
  -4  13  -2   13.44    3.01
  -4  13  -2   16.14    2.53
  -4  13  -3   14.52    2.96
  -4  13  -3   19.62    3.75
  -4  13  -4    2.34    3.27
  -4  13  -4    2.90    2.84
   4 -13   4   -2.92    3.67
  -4  13  -5    3.45    3.82
  -4  13  -5    4.96    4.40
   4 -13   5   -3.48    4.49
   4  14  -5    8.50    4.17
   4  14  -5    1.73    3.24
   4  14  -4   65.58    7.19
   4  14  -4   55.29    8.78
   4  14  -3    2.41    2.41
   4  14  -3    6.89    3.18
   4  14  -2   10.71    3.55
  -4  14   1    9.71    2.50
   4  14  -1    2.88    2.89
  -4  14   1    5.43    2.25
  -4  14   0    7.44    2.82
  -4  14   0    7.30    2.72
  -4  14  -1   23.97    3.98
  -4  14  -1   32.78    4.32
  -4  14  -2   12.85    3.44
  -4  14  -2    8.45    2.85
  -4  14  -3    7.21    3.47
  -4  14  -3    3.94    2.87
   4  15  -4   15.51    4.27
   4  15  -4    1.90    3.38
   4  15  -3   -2.55    4.23
   4  15  -3    3.55    3.12
  -4  15   2    8.80    3.09
   4  15  -2    3.33    2.88
   4  15  -2   11.76    4.51
  -4  15   1    7.16    2.72
  -4  15   1    4.68    2.97
  -4  15   0   24.31    4.47
  -4  15  -1    9.27    3.30
  -4  15  -1   -1.38    2.81
  -4  15  -2   43.15    5.94
  -4  15  -2   39.10    5.55
   5   0 -11   -0.81    2.55
  -5   0  11    0.29    2.67
   5   0 -11    3.07    2.61
  -5   0  10   24.62    3.94
   5   0 -10   27.11    4.97
  -5   0   9    2.79    2.02
   5   0  -9    1.41    1.75
   5   0  -9   -1.00    1.90
   5   0  -8   16.99    2.59
   5   0  -8   13.40    2.18
  -5   0   7    1.12    1.17
   5   0  -7    0.08    1.13
   5   0  -7   -0.32    1.49
   5   0  -6  277.34   22.30
   5   0  -6  322.55   22.30
  -5   0   6  321.56   22.44
  -5   0   5    1.07    0.86
   5   0  -5    0.53    0.89
   5   0  -5    0.07    1.00
   5   0  -4   78.47    5.97
  -5   0   4   76.06    6.02
   5   0  -3    0.58    0.49
  -5   0   3   -0.16    0.50
   5   0  -2   44.17    3.65
  -5   0   2   44.74    3.58
  -5   0   1    0.27    0.45
   5   0  -1    0.16    0.65
  -5   0   0   24.94    2.21
   5   0   0   25.26    2.34
  -5   0  -1    0.23    0.51
   5   0   1    0.25    0.57
  -5   0  -1   -0.28    0.69
  -5   0  -2   19.53    2.00
   5   0   2   21.67    2.22
  -5   0  -2   19.36    1.90
  -5   0  -3    0.16    0.71
   5   0   3    0.13    0.78
  -5   0  -3    0.22    0.80
   5   0   4  140.57   10.02
  -5   0  -4  129.60    9.68
  -5   0  -4  125.69    9.87
   5   0   4  125.05    9.98
   5   0   5    2.81    1.44
  -5   0  -5    2.48    1.20
   5   0   5    3.18    1.56
  -5   0  -5    4.61    1.49
  -5   0  -6   10.77    1.58
  -5   0  -6    7.29    1.78
   5   0   6    4.29    2.12
  -5   0  -7   -1.21    1.56
  -5   0  -7    0.36    1.63
   5   0   7    1.27    2.32
   5   0   7    2.03    2.08
  -5   0  -8   32.44    4.14
   5   0   8   33.91    5.83
  -5   0  -8   23.97    3.74
   5   0   8   29.26    4.05
   5   0   9    0.61    3.83
   5   1 -11   10.88    2.95
  -5   1  11   11.10    2.88
   5   1 -11   10.71    2.88
  -5  -1  11    9.33    2.84
   5   1 -10   44.83    5.91
  -5   1  10   35.13    5.06
   5   1 -10   54.51    5.24
  -5  -1  10   35.72    5.31
   5  -1 -10   50.71    5.25
   5  -1 -10   44.79    4.79
   5   1  -9    6.80    2.03
  -5   1   9    1.79    1.73
   5   1  -9    3.80    1.83
   5  -1  -9    1.16    1.71
   5  -1  -9    2.48    1.54
  -5  -1   9    0.70    1.74
   5   1  -8   84.88    7.31
   5   1  -8   80.86    7.45
  -5   1   8   82.76    7.41
   5  -1  -8   94.35    7.21
   5  -1  -8   90.45    7.51
  -5  -1   8   99.60    7.46
  -5   1   7    9.33    1.51
   5   1  -7    8.63    1.72
   5   1  -7    5.48    1.74
   5  -1  -7    7.52    1.48
  -5  -1   7    6.68    1.76
   5  -1  -7   11.64    1.81
   5   1  -6   65.45    5.26
   5   1  -6   67.73    5.43
  -5   1   6   61.80    5.18
   5  -1  -6   54.12    4.87
   5  -1  -6   57.81    5.21
  -5  -1   6   67.96    5.28
   5   1  -5   90.61    7.51
  -5   1   5  102.16    7.69
   5   1  -5  106.51    7.92
   5  -1  -5   99.13    7.74
   5  -1  -5   99.39    7.58
  -5  -1   5  102.44    7.77
   5   1  -4   24.88    2.67
  -5   1   4   28.90    2.56
   5  -1  -4   31.16    2.39
  -5  -1   4   24.17    2.56
  -5   1   3  318.34   22.41
   5   1  -3  305.41   22.36
   5  -1  -3  309.76   22.33
  -5  -1   3  313.25   22.46
   5   1  -2  159.60   11.09
  -5   1   2  150.88   11.07
  -5  -1   2  151.62   11.10
   5  -1  -2  143.50   11.05
  -5   1   1   71.25    5.21
   5   1  -1   63.40    5.22
  -5  -1   1   64.72    5.17
   5  -1  -1   72.04    5.27
   5   1   0  130.43   10.07
  -5   1   0  147.15   10.11
   5  -1   0  137.36   10.08
  -5  -1   0  135.36   10.04
   5   1   1   42.83    3.49
  -5   1  -1   44.82    3.54
  -5   1  -1   44.60    3.60
   5  -1   1   43.36    3.58
  -5  -1  -1   43.80    3.57
  -5  -1  -1   42.06    3.43
   5   1   2  337.40   24.19
  -5   1  -2  327.98   24.37
  -5   1  -2  322.97   24.17
  -5  -1  -2  345.95   24.12
  -5  -1  -2  351.69   24.29
  -5   1  -3  102.48    8.35
   5   1   3  112.77    8.25
  -5   1  -3  104.83    8.15
  -5  -1  -3  110.57    8.20
  -5  -1  -3  113.87    8.07
   5  -1   3  105.60    8.39
  -5   1  -4   69.03    5.85
  -5   1  -4   84.11    6.27
   5   1   4   69.36    6.11
   5   1   4   73.56    6.06
  -5  -1  -4   73.55    5.71
  -5  -1  -4   62.12    5.84
   5  -1   4   88.48    6.41
   5  -1   4   82.17    6.30
   5   1   5    6.62    1.61
  -5   1  -5    2.37    1.25
   5   1   5    3.15    1.21
  -5   1  -5    2.26    1.11
   5  -1   5    2.13    1.37
   5  -1   5    0.28    1.59
  -5   1  -6    6.28    1.56
   5   1   6    6.53    1.91
  -5   1  -6    5.94    1.71
   5   1   6    5.43    2.38
  -5  -1  -6    5.43    1.34
  -5   1  -7   -0.26    1.66
   5   1   7    0.57    2.18
  -5   1  -7   -0.07    1.89
   5  -1   7   -1.65    1.93
   5  -1   7    1.32    2.28
  -5   1  -8    2.40    2.15
   5   1   8    2.63    2.85
  -5   1  -8   -1.98    2.16
   5  -1   8    0.55    2.68
   5  -1   8   -2.19    3.08
  -5   1  -9    6.16    2.90
   5   1   9    1.58    3.92
  -5   1  -9   -1.96    2.59
   5   1   9   -3.02    3.12
   5  -1   9   -1.66    4.05
   5  -1   9    5.35    3.47
  -5   2  11    2.49    2.80
   5   2 -11   -0.80    3.02
   5   2 -11    3.69    2.78
  -5  -2  11    3.75    3.09
   5   2 -10    1.15    2.15
  -5   2  10   -0.52    2.02
   5   2 -10    8.82    2.51
  -5  -2  10    2.77    2.31
   5   2  -9   50.70    5.14
  -5   2   9   48.30    5.11
   5   2  -9   40.12    5.52
   5  -2  -9   47.40    4.87
   5   2  -8    2.06    1.97
  -5   2   8    4.75    1.72
   5   2  -8    0.93    1.96
   5  -2  -8    1.60    1.54
   5  -2  -8    2.48    1.29
  -5  -2   8    3.94    1.85
  -5   2   7   37.26    4.19
   5   2  -7   48.97    4.41
   5   2  -7   50.45    4.60
  -5  -2   7   38.49    4.16
   5  -2  -7   51.55    4.28
   5  -2  -7   44.87    3.76
   5   2  -6   75.99    5.77
   5   2  -6   67.24    5.47
  -5   2   6   63.27    5.29
   5  -2  -6   56.37    5.14
  -5  -2   6   69.20    5.56
   5  -2  -6   55.42    5.22
  -5  -2   5   10.09    1.51
   5  -2  -5    9.90    1.83
   5  -2  -5    9.24    1.38
   5   2  -4   72.35    6.58
  -5   2   4   85.41    6.47
  -5  -2   4   93.95    6.67
   5  -2  -4   86.53    6.37
  -5   2   3  381.33   27.67
   5   2  -3  396.82   27.74
  -5  -2   3  387.01   27.77
   5  -2  -3  382.77   27.61
  -5   2   2 1179.32   83.41
   5   2  -2 1149.54   83.42
  -5  -2   2 1162.39   83.45
   5  -2  -2 1228.07   83.38
   5   2  -1   52.29    4.13
  -5   2   1   50.37    4.07
   5  -2  -1   52.37    4.13
  -5  -2   1   51.83    4.05
   5   2   0  446.70   32.11
  -5   2   0  455.02   32.15
   5  -2   0  462.02   32.18
  -5  -2   0  440.90   32.09
  -5   2  -1   57.14    5.07
  -5   2  -1   65.26    4.92
   5   2   1   65.43    4.89
  -5  -2  -1   59.58    4.76
   5  -2   1   63.93    5.01
  -5  -2  -1   64.16    4.77
  -5   2  -2   97.61    6.74
   5   2   2   90.02    6.57
  -5   2  -2   76.11    6.87
  -5  -2  -2   87.96    6.51
  -5  -2  -2   77.46    6.52
   5  -2   2   97.46    6.77
  -5   2  -3   35.19    3.12
  -5   2  -3   25.91    2.72
   5   2   3   22.40    2.84
   5  -2   3   34.98    3.19
  -5   2  -4   96.03    7.24
   5   2   4   94.87    7.30
   5   2   4   95.90    7.28
  -5   2  -4   94.41    7.52
   5  -2   4   81.24    7.48
   5   2   5  292.47   20.73
  -5   2  -5  266.92   20.84
  -5   2  -5  281.01   20.59
   5   2   5  292.15   20.79
   5  -2   5  281.96   20.98
   5  -2   5  281.72   20.89
   5   2   6   11.90    2.47
  -5   2  -6   11.02    2.36
  -5   2  -6    8.17    1.82
   5   2   6    8.41    1.94
   5  -2   6   14.93    2.83
   5  -2   6    9.71    2.66
  -5   2  -7    2.16    1.88
  -5   2  -7    1.25    2.08
   5   2   7    3.12    2.13
   5   2   7    2.43    2.48
   5  -2   7    3.10    1.96
   5  -2   7    1.96    2.43
   5   2   8   46.52    5.97
   5   2   8   37.83    5.11
  -5   2  -8   39.35    5.38
  -5   2  -8   48.98    5.22
   5  -2   8   34.33    4.54
   5  -2   8   37.02    6.63
  -5   2  -9    7.03    2.78
   5   2   9    8.02    3.21
   5   2   9    7.97    3.97
  -5   2  -9    7.05    3.04
   5  -2   9    4.67    4.36
   5  -2   9   12.19    3.85
  -5   3  11    7.30    2.72
   5   3 -11    7.93    3.39
   5   3 -11    3.78    2.90
  -5  -3  11   -4.28    3.23
   5   3 -10  105.14    9.12
   5   3 -10  105.92    8.89
  -5   3  10   97.25    8.48
  -5  -3  10   99.57    8.91
   5   3  -9   24.40    3.76
  -5   3   9   22.89    3.49
   5   3  -9   20.98    4.01
  -5  -3   9   26.26    3.61
  -5   3   8    6.59    1.48
   5   3  -8   12.49    2.22
  -5  -3   8    8.86    2.21
   5   3  -7   61.25    5.35
   5   3  -7   51.49    5.28
  -5   3   7   52.13    4.97
  -5  -3   7   56.51    5.12
   5  -3  -7   59.17    4.80
   5   3  -6   25.26    3.36
  -5   3   6   25.96    2.88
   5   3  -6   33.06    3.35
   5  -3  -6   29.99    2.97
   5  -3  -6   29.78    2.53
   5   3  -5   -0.61    0.92
   5   3  -5   -0.01    1.25
  -5   3   5   -0.57    0.68
  -5  -3   5    0.92    0.94
   5  -3  -5   -1.75    0.92
   5  -3  -5    0.83    0.63
  -5   3   4   33.34    2.69
   5   3  -4   25.00    2.62
  -5  -3   4   31.01    2.83
   5  -3  -4   30.04    2.68
  -5   3   3  887.98   62.37
   5   3  -3  882.86   62.49
   5  -3  -3  853.68   62.29
  -5  -3   3  897.79   62.53
   5   3  -2  137.91   10.30
  -5   3   2  142.98   10.30
  -5  -3   2  147.18   10.39
   5  -3  -2  132.71   10.27
  -5   3   1    2.31    0.64
   5   3  -1    2.05    0.81
   5  -3  -1    1.71    0.74
  -5  -3   1    1.73    0.60
  -5   3   0   58.47    4.39
   5   3   0   55.07    4.34
  -5  -3   0   56.08    4.26
   5  -3   0   51.32    4.32
   5   3   1   24.15    2.45
  -5   3  -1   29.87    2.51
  -5  -3  -1   27.29    2.35
  -5   3  -2   11.80    1.83
  -5   3  -2   16.22    1.84
   5   3   2   12.57    1.51
   5  -3   2   14.09    2.08
  -5   3  -3   81.20    6.10
  -5   3  -3   77.13    6.37
   5   3   3   75.91    6.03
   5  -3   3   74.94    6.41
   5   3   4   24.90    2.72
   5   3   4   30.07    2.92
  -5   3  -4   32.62    3.44
  -5   3  -4   23.79    2.91
   5  -3   4   31.46    3.31
   5  -3   4   30.24    3.58
   5   3   5   95.39    7.41
  -5   3  -5   89.11    7.63
   5   3   5  104.03    7.33
  -5   3  -5   91.73    7.29
   5  -3   5   73.50    7.71
   5   3   6    9.48    2.20
  -5   3  -6    7.16    2.15
   5   3   6    5.84    1.57
   5  -3   6   10.56    2.28
   5  -3   6    9.91    2.61
  -5   3  -7   -2.26    2.08
  -5   3  -7    0.03    1.94
   5   3   7    5.04    2.25
   5  -3   7    2.13    2.72
  -5   3  -8    9.01    2.84
  -5   3  -8   12.79    2.61
   5   3   8   12.00    3.17
   5  -3   8    9.43    3.09
   5  -3   8   19.50    3.97
  -5   3  -9   34.77    6.11
   5   3   9   27.11    4.80
  -5   3  -9   25.52    3.59
   5   3   9   19.69    3.58
   5  -3   9   22.07    4.92
   5  -3   9   21.55    6.13
  -5   4  11   68.25    7.14
   5   4 -11   73.83    7.79
   5   4 -11   71.40    8.39
  -5  -4  11   67.98    8.39
  -5   4  10  105.67    8.50
   5   4 -10   99.67    9.14
   5   4 -10  107.55    9.46
  -5  -4  10   94.70    8.96
   5   4  -9   95.38    8.53
  -5   4   9  109.83    8.89
   5   4  -9  103.63    8.44
  -5  -4   9   88.20    8.35
  -5   4   8   22.31    3.88
   5   4  -8   26.60    4.64
   5   4  -8   25.60    4.05
  -5  -4   8   31.55    4.02
   5   4  -7   52.29    5.50
  -5  -4   7   63.31    5.45
  -5   4   6   13.89    2.16
   5   4  -6   24.28    2.97
   5   4  -6   19.53    3.13
  -5  -4   6   20.34    2.78
  -5   4   5   39.45    3.58
   5   4  -5   47.17    4.17
   5   4  -5   50.22    4.32
  -5  -4   5   47.86    3.98
   5  -4  -5   36.05    3.66
   5   4  -4   35.11    3.35
  -5   4   4   32.23    2.83
  -5  -4   4   34.51    3.14
   5  -4  -4   30.36    2.70
  -5   4   3   30.15    2.57
   5  -4  -3   31.17    2.56
  -5  -4   3   26.25    2.63
  -5   4   2  854.76   62.21
   5   4  -2  863.52   62.29
  -5  -4   2  906.00   62.32
   5  -4  -2  890.38   62.21
   5   4  -1    6.67    1.12
  -5   4   1    4.09    0.88
  -5  -4   1    5.74    1.01
   5  -4  -1    4.56    0.84
  -5   4   0  736.70   52.45
   5   4   0  744.08   52.38
   5  -4   0  736.98   52.49
  -5   4  -1    4.97    0.91
  -5   4  -1    2.32    0.77
   5   4   1    4.42    0.95
   5  -4   1    3.69    1.23
  -5   4  -2   -0.24    0.87
   5   4   2    0.18    0.75
  -5   4  -2   -0.49    0.95
   5  -4   2   -0.42    1.06
  -5   4  -3    2.22    1.34
  -5   4  -3    1.67    1.25
   5   4   3    0.41    0.77
   5  -4   3    2.96    1.47
   5   4   4    1.85    0.91
  -5   4  -4    1.31    1.13
   5   4   4    0.33    1.01
  -5   4  -4   -0.84    1.25
   5  -4   4   -0.29    1.52
  -5   4  -5   46.06    4.78
   5   4   5   47.47    4.70
   5   4   5   51.49    4.67
   5  -4   5   59.49    5.31
   5  -4   5   56.46    5.38
   5   4   6    7.65    2.11
  -5   4  -6   10.58    2.14
   5   4   6   11.18    1.85
  -5   4  -6   10.85    2.56
   5  -4   6    9.59    2.21
   5  -4   6   10.15    2.76
  -5   4  -7   55.32    5.96
   5   4   7   56.15    5.73
  -5   4  -7   59.62    5.23
   5  -4   7   44.84    5.98
   5  -4   7   46.22    6.64
  -5   4  -8   83.90    7.19
   5   4   8   66.90    7.57
  -5   4  -8   89.27    8.07
   5  -4   8   79.38    8.85
   5  -4   8   61.13    7.63
   5   5 -11   24.92    4.68
  -5   5  11   20.01    3.54
   5   5 -11   21.30    4.21
  -5  -5  11   31.46    5.06
   5   5 -10   21.63    3.63
   5   5 -10   34.32    5.44
  -5  -5  10   37.81    5.16
   5   5  -9    5.16    2.56
   5   5  -9    2.18    2.17
  -5   5   9    2.71    2.49
  -5  -5   9   -2.32    2.31
   5   5  -8   40.85    5.59
  -5   5   8   46.00    4.78
   5   5  -8   39.12    4.88
  -5  -5   8   37.88    4.85
  -5   5   7   11.62    1.78
   5   5  -7   10.75    2.32
   5   5  -6  183.71   13.58
  -5   5   6  153.87   13.00
   5   5  -6  179.00   13.52
  -5  -5   6  193.91   13.54
  -5   5   5   22.87    2.47
   5   5  -5   24.90    3.05
   5   5  -5   24.06    3.33
  -5  -5   5   27.52    2.90
  -5   5   4    3.38    0.81
   5   5  -4    3.52    1.14
  -5  -5   4    4.56    1.03
   5   5  -3   23.76    2.45
  -5   5   3   19.87    2.17
  -5  -5   3   26.06    2.36
   5   5  -2    0.02    0.81
  -5   5   2    0.16    0.65
  -5  -5   2    1.40    0.62
   5  -5  -2    0.80    0.79
   5   5  -1  230.00   16.05
  -5   5   1  218.44   16.04
   5  -5  -1  215.98   16.02
  -5   5   0  222.89   16.97
   5   5   0  255.68   16.95
   5  -5   0  224.22   17.04
   5   5   1   16.46    1.70
  -5   5  -1   12.54    1.85
  -5   5  -1   17.26    2.23
   5  -5   1   13.44    1.90
  -5   5  -2    0.53    1.04
  -5   5  -2    0.02    1.01
   5  -5   2    0.56    1.18
   5   5   3   19.79    2.12
  -5   5  -3   27.01    3.12
  -5   5  -3   24.52    2.75
   5  -5   3   22.03    3.30
  -5   5  -4    1.59    1.52
  -5   5  -4    1.52    1.34
   5  -5   4    3.12    1.70
   5   5   5    9.01    1.68
  -5   5  -5    7.65    2.27
   5  -5   5    7.24    2.29
   5  -5   5    8.13    2.48
   5   5   6   -0.56    1.62
   5   5   6    2.14    1.60
  -5   5  -6    1.36    1.79
  -5   5  -6    2.61    1.95
   5  -5   6   -3.22    2.29
   5   5   7   26.00    4.68
  -5   5  -7   44.52    5.35
  -5   5  -7   30.79    4.65
   5   5   7   35.73    4.60
   5  -5   7   47.99    5.71
   5  -5   7   45.75    6.25
  -5   5  -8   13.16    2.78
   5   5   8   20.15    3.49
   5   5   8   14.31    3.38
  -5   5  -8   20.44    3.88
   5  -5   8   16.67    3.74
   5  -5   8   15.38    4.27
   5   6 -10   17.97    3.53
  -5  -6  10   12.38    3.28
   5   6  -9   31.61    5.23
   5   6  -9   33.95    5.46
  -5  -6   9   30.00    4.97
   5   6  -8    5.25    2.25
  -5   6   8   10.39    1.89
  -5  -6   8    6.69    2.22
   5   6  -7    0.50    1.87
   5   6  -7    0.35    2.10
  -5   6   7    0.70    1.30
  -5  -6   7    3.06    1.88
  -5   6   6   14.79    2.07
   5   6  -6   19.16    3.01
  -5  -6   6   12.52    2.17
  -5   6   5  152.25   11.50
   5   6  -5  156.13   11.99
   5   6  -5  157.53   12.10
  -5  -6   5  158.10   11.96
   5   6  -4   72.49    6.16
  -5   6   4   73.00    5.57
   5   6  -4   73.58    6.02
  -5  -6   4   68.62    5.82
   5   6  -3    0.63    0.94
  -5   6   3    1.80    0.71
  -5  -6   3    0.69    0.72
   5   6  -2    4.16    1.26
  -5   6   2    5.99    1.04
   5  -6  -2    6.05    1.06
   5   6  -1   82.91    6.21
  -5   6   1   81.71    6.26
   5  -6  -1   81.07    6.27
  -5   6   0  292.19   21.41
   5   6   0  313.64   21.32
   5  -6   0  283.42   21.48
  -5   6  -1  132.70   10.38
  -5   6  -1  141.58   10.18
   5  -6   1  131.25   10.26
  -5   6  -2   70.26    5.80
  -5   6  -2   64.43    5.51
   5  -6   2   64.77    5.83
  -5   6  -3  140.14   11.04
  -5   6  -3  150.89   11.39
   5  -6   3  144.74   11.35
  -5   6  -4   21.92    3.39
   5  -6   4   12.77    2.80
  -5   6  -5    1.88    1.74
  -5   6  -5    1.71    1.75
   5  -6   5    0.30    2.21
  -5   6  -6   27.65    4.47
   5   6   6   24.97    3.66
  -5   6  -6   20.51    3.61
   5  -6   6   25.16    3.96
   5  -6   6   29.14    3.46
   5   6   7    1.54    2.40
  -5   6  -7    4.67    2.91
  -5   6  -7   -0.33    2.30
   5  -6   7    0.61    3.30
   5  -6   7    7.74    2.67
  -5   6  -8   20.82    4.07
  -5   6  -8   18.82    3.38
   5   6   8   16.29    3.58
   5  -6   8   21.13    5.17
   5  -6   8   26.83    4.52
   5   7 -10    1.35    3.53
   5   7 -10    4.37    3.76
  -5  -7  10    1.32    3.17
   5   7  -9   14.25    3.34
   5   7  -9   13.81    3.00
  -5  -7   9   13.26    3.17
   5   7  -8   -0.51    2.51
  -5   7   8   -0.81    1.51
   5   7  -8   -0.22    2.17
  -5  -7   8   -2.42    1.98
   5   7  -7   12.15    2.56
   5   7  -7   15.20    2.97
  -5  -7   7   12.93    2.52
  -5   7   6   68.76    6.46
   5   7  -6   90.98    7.29
   5   7  -6   94.21    7.48
  -5  -7   6   85.49    7.07
   5   7  -5    9.96    2.14
   5   7  -5   10.94    2.37
  -5   7   5   13.04    1.69
  -5  -7   5   11.16    1.83
   5   7  -4   64.03    5.89
  -5   7   4   74.78    5.43
   5   7  -4   65.28    6.19
  -5   7   3    9.55    1.34
   5   7  -3    6.12    1.49
  -5  -7   3    7.43    1.25
  -5   7   2   86.35    6.59
   5   7  -2   86.07    6.78
   5   7  -1  206.11   16.07
  -5   7   1  225.59   16.08
   5  -7  -1  230.44   16.05
   5   7   0  183.58   12.14
  -5   7   0  163.40   12.47
  -5   7   0  175.25   12.31
   5  -7   0  138.69   12.33
  -5   7  -1  102.09    8.24
  -5   7  -1  102.25    8.02
   5  -7   1  104.22    8.21
  -5   7  -2   34.90    3.80
  -5   7  -2   32.67    3.30
   5  -7   2   34.17    4.01
  -5   7  -3   11.62    2.13
  -5   7  -3    6.20    2.09
   5  -7   3    8.59    2.34
  -5   7  -4   28.51    4.03
  -5   7  -4   31.61    4.16
   5  -7   4   29.16    4.59
  -5   7  -5   17.08    3.20
  -5   7  -5   15.62    2.91
   5  -7   5   13.90    3.13
  -5   7  -6   18.16    3.57
  -5   7  -6   18.70    3.12
   5  -7   6   13.50    3.72
  -5   7  -7    2.17    2.53
  -5   7  -7    2.56    2.83
   5  -7   7    1.63    3.55
   5  -7   7   -1.85    2.83
   5   7   8    7.71    3.22
  -5   7  -8    5.82    3.46
   5   7   8   10.76    3.32
  -5   7  -8    5.13    3.61
   5  -7   8    5.69    5.36
   5  -7   8    7.55    4.42
   5   8 -10   -1.44    4.50
   5   8 -10    0.03    3.88
  -5  -8  10    3.18    3.64
   5   8  -9   22.40    4.13
   5   8  -9   26.45    3.78
   5   8  -8    4.31    2.89
  -5   8   8    4.33    1.83
   5   8  -8    5.22    2.66
  -5  -8   8   -0.81    2.16
   5   8  -7   17.61    3.16
  -5   8   7   21.42    3.24
  -5  -8   7   23.61    3.97
  -5   8   6    8.07    1.75
   5   8  -6   11.10    2.57
   5   8  -6   10.05    2.71
  -5  -8   6   10.89    2.18
   5   8  -5   26.05    3.88
   5   8  -5   20.95    3.05
  -5  -8   5   18.41    2.69
   5   8  -4   12.51    2.60
   5   8  -4   16.51    2.80
  -5   8   4   10.90    1.91
   5   8  -3  159.57   12.92
  -5   8   3  182.89   12.64
  -5   8   2  170.66   12.21
   5   8  -2  160.88   12.40
  -5   8   1    8.50    1.34
   5   8  -1    5.67    1.56
  -5   8   0  898.17   61.29
  -5   8   0  824.79   61.42
  -5   8  -1  397.90   29.73
  -5   8  -1  413.63   30.02
   5  -8   1  427.47   29.89
  -5   8  -2    1.24    1.26
  -5   8  -2    0.50    1.60
   5  -8   2    3.57    1.69
  -5   8  -3   50.35    4.82
  -5   8  -3   42.03    4.64
   5  -8   3   38.83    5.03
  -5   8  -4   14.48    2.53
  -5   8  -4   14.50    2.92
  -5   8  -5   -0.69    2.13
  -5   8  -5   -0.99    1.80
   5  -8   5   -0.98    2.62
  -5   8  -6    0.12    2.61
  -5   8  -6   -1.33    2.39
   5  -8   6   -1.34    3.35
  -5   8  -7   52.65    7.05
  -5   8  -7   41.99    5.75
   5  -8   7   42.97    6.21
   5   9  -9   19.32    4.50
   5   9  -9   30.36    4.67
  -5  -9   9   28.19    3.89
   5   9  -8    6.82    3.03
   5   9  -8    8.66    2.95
  -5  -9   8    5.10    2.57
   5   9  -7    3.24    2.24
  -5   9   7    2.18    1.85
   5   9  -7    0.62    2.69
  -5  -9   7    0.56    2.03
   5   9  -6   89.08    8.36
   5   9  -6   94.43    8.17
   5   9  -5    5.24    2.04
   5   9  -5    1.13    2.30
  -5   9   5    3.01    1.17
  -5  -9   5   -0.94    1.45
  -5   9   4   -1.47    1.14
   5   9  -4    0.66    1.92
   5   9  -4   -1.73    1.49
  -5  -9   4   -0.56    1.12
   5   9  -3  729.63   51.73
   5   9  -3  709.03   51.81
  -5   9   3  729.84   51.39
   5   9  -2    4.72    1.43
  -5   9   2    3.70    1.26
   5   9  -1    5.55    1.23
  -5   9   1    5.92    1.38
  -5   9   0    0.36    1.23
  -5   9   0   -0.78    1.08
  -5   9  -1  142.17   11.15
  -5   9  -1  143.09   10.84
   5  -9   1  140.40   10.99
  -5   9  -2   24.51    2.97
  -5   9  -2   22.40    3.71
   5  -9   2   21.66    3.72
  -5   9  -3    8.57    1.89
  -5   9  -3    8.15    2.14
  -5   9  -4   27.34    4.32
   5  -9   4   19.97    3.65
  -5   9  -5   23.29    4.28
  -5   9  -5   25.12    3.80
   5  -9   5   21.11    4.03
  -5   9  -6    9.25    2.70
  -5   9  -6    3.40    2.99
   5  -9   6    4.16    3.87
  -5   9  -7   45.30    7.79
  -5   9  -7   28.34    4.53
   5  -9   7   33.33    5.72
   5  10  -9   -0.59    4.81
  -5 -10   9   -0.95    3.02
   5  10  -8   36.56    6.15
   5  10  -8   22.18    4.33
  -5 -10   8   33.49    4.84
   5  10  -7    0.89    2.55
  -5 -10   7   -0.37    2.02
   5  10  -6    7.18    2.49
   5  10  -5   41.20    4.98
   5  10  -5   39.55    5.28
  -5 -10   5   45.85    4.32
  -5  10   4  187.33   13.58
   5  10  -4  167.30   14.14
   5  10  -4  198.30   14.24
  -5 -10   4  183.19   13.64
   5  10  -3   36.57    4.52
   5  10  -3   43.04    4.21
  -5  10   3   37.82    3.75
   5  10  -2 1099.28   79.68
  -5  10   2 1143.66   79.49
  -5  10   1    6.02    1.47
   5  10  -1    4.97    1.59
  -5  10   1    6.50    1.90
  -5  10   0  679.88   48.14
  -5  10   0  667.07   48.39
  -5  10  -1    6.81    1.71
  -5  10  -1    3.11    1.92
   5 -10   1    5.81    1.81
  -5  10  -2   14.53    2.70
  -5  10  -2   16.54    2.99
   5 -10   2   20.72    3.81
  -5  10  -3    3.13    2.00
  -5  10  -3    0.21    1.78
   5 -10   3   -2.23    2.26
  -5  10  -4   78.57    7.58
  -5  10  -4   78.88    7.09
   5 -10   4   71.15    7.78
  -5  10  -5   -1.51    2.34
  -5  10  -5   -0.21    2.66
   5 -10   5    0.16    3.27
  -5  10  -6    3.49    3.58
  -5  10  -6    4.11    3.18
   5 -10   6    7.80    4.18
   5  11  -8   -0.21    4.07
   5  11  -8   -4.00    3.58
  -5 -11   8   -4.51    2.72
   5  11  -7   -0.75    2.93
   5  11  -7    3.26    3.34
   5  11  -6   29.27    5.01
   5  11  -6   29.20    4.31
  -5 -11   6   34.00    4.42
   5  11  -5    5.02    2.66
   5  11  -5    6.79    2.35
  -5 -11   5    5.57    1.93
   5  11  -4  158.98   13.05
   5  11  -4  162.42   12.69
   5  11  -3   18.94    2.86
   5  11  -3   18.63    2.91
   5  11  -2  102.82    7.33
   5  11  -2   71.57    7.18
  -5  11   2   84.53    6.82
  -5  11   1   21.04    3.38
   5  11  -1   19.77    3.07
  -5  11   1   19.47    2.87
  -5  11   0  271.48   18.78
  -5  11   0  236.82   19.01
  -5  11  -1   27.02    4.02
  -5  11  -1   31.06    4.32
   5 -11   1   19.87    3.92
  -5  11  -2   75.31    7.05
  -5  11  -2   75.16    6.72
   5 -11   2   73.47    7.06
  -5  11  -3   27.16    4.68
   5 -11   3   31.01    5.27
  -5  11  -4   30.61    5.33
  -5  11  -4   24.60    4.55
   5 -11   4   20.18    4.00
  -5  11  -5    7.06    3.43
  -5  11  -5   -0.21    2.73
   5 -11   5    3.81    3.76
  -5  11  -6    3.79    4.50
  -5  11  -6    2.21    3.86
   5 -11   6   -6.37    4.59
   5  12  -7    9.25    3.61
   5  12  -7    9.27    4.04
   5  12  -6    7.18    3.04
   5  12  -6    4.22    3.43
  -5 -12   6    4.13    2.36
   5  12  -5    0.47    2.42
   5  12  -5    0.91    2.73
   5  12  -4   77.62    8.05
   5  12  -4   75.55    7.22
   5  12  -3   41.70    4.62
  -5  12   3   28.45    3.59
  -5  12   2    9.09    2.40
  -5  12   2   10.28    1.96
   5  12  -2   11.05    2.69
   5  12  -2    8.99    2.21
  -5  12   1    0.64    1.76
   5  12  -1    1.69    1.73
  -5  12   0  101.30    8.76
  -5  12   0  110.56    8.96
  -5  12  -1   16.15    3.07
  -5  12  -1   14.80    2.67
  -5  12  -2   12.41    2.85
  -5  12  -2    8.46    2.27
   5 -12   2    9.00    3.01
  -5  12  -3    1.12    2.72
  -5  12  -3    0.06    2.37
  -5  12  -4    0.32    2.71
  -5  12  -4    4.28    3.03
   5 -12   4    0.04    3.55
  -5  12  -5    0.08    3.54
  -5  12  -5    1.29    4.27
   5 -12   5   -1.66    4.53
   5  13  -6   10.22    3.63
   5  13  -6   10.79    4.08
   5  13  -5   27.17    4.25
   5  13  -5   18.26    3.92
   5  13  -4   37.02    5.22
  -5  13   3   31.85    4.15
   5  13  -3   37.95    6.06
   5  13  -3   40.76    5.01
  -5  13   2    0.68    2.06
   5  13  -2    0.83    2.08
  -5  13   2    1.56    1.80
  -5  13   1   11.94    2.77
   5  13  -1    2.89    2.44
  -5  13   1    6.31    2.46
  -5  13   0  174.97   13.52
  -5  13   0  173.04   13.79
  -5  13  -1   21.95    3.69
  -5  13  -1   14.48    3.39
  -5  13  -2    3.71    2.41
  -5  13  -2    2.88    2.81
  -5  13  -3   -0.30    3.16
  -5  13  -3   -3.16    2.61
  -5  13  -4    3.27    3.46
  -5  13  -4    2.85    3.76
   5 -13   4   -1.61    4.10
   5  14  -5   21.66    4.81
   5  14  -5   18.53    4.05
   5  14  -4   -6.03    3.60
   5  14  -4    2.40    3.25
  -5  14   2   -1.13    2.45
  -5  14   2    4.67    2.65
   5  14  -2    0.07    3.57
   5  14  -2   -1.78    2.49
  -5  14   1   -2.35    2.34
  -5  14   1    3.75    2.52
   5  14  -1    4.69    3.13
  -5  14   0  146.12   11.52
  -5  14   0  151.05   12.44
  -5  14  -1   11.11    2.72
  -5  14  -1    8.12    3.21
  -5  14  -2    7.04    2.78
  -5  14  -2   -3.64    3.18
  -5  14  -3   17.30    4.27
  -5  14  -3   15.30    3.96
  -5  15   3   31.99    4.94
   5  15  -3   25.56    4.17
  -5  15   3   39.10    5.95
   5  15  -3   18.23    4.89
  -5  15   2   -1.54    2.50
   5  15  -2    1.39    3.83
  -5  15   2   -1.41    2.69
   5  15  -2    1.89    2.93
  -5  15   1    2.84    2.56
  -5  15   1    7.41    3.06
   5  15  -1    9.67    3.35
  -5  15   0    3.18    2.89
  -5  15   0    9.49    3.53
  -5  15  -1   32.70    5.13
  -5  15  -1   38.33    5.71
   6   0 -11    0.28    2.50
  -6   0  11   -2.96    2.90
   6   0 -10   18.76    3.17
  -6   0  10   24.10    4.29
   6   0 -10   17.82    2.96
   6   0  -8   27.81    3.97
  -6   0   8   28.16    4.02
   6   0  -8   26.06    3.43
   6   0  -7   -0.08    1.27
  -6   0   7   -0.45    1.28
   6   0  -7    0.88    1.42
   6   0  -6  198.86   14.80
   6   0  -6  199.53   14.58
  -6   0   6  191.44   14.70
  -6   0   5   -0.38    0.91
   6   0  -5   -0.97    0.90
  -6   0   4   47.54    3.93
   6   0  -4   45.33    3.85
  -6   0   3   -0.10    0.60
  -6   0   2  706.78   49.11
   6   0  -2  674.74   49.05
  -6   0   1   -0.04    0.55
   6   0  -1   -0.49    0.69
  -6   0   0  254.60   18.15
   6   0   0  248.02   18.17
   6   0   1    0.06    0.85
  -6   0  -1   -0.11    0.74
  -6   0  -1   -0.06    0.62
   6   0   2  985.59   69.55
  -6   0  -2  975.09   69.44
   6   0   3    1.36    1.14
  -6   0  -3    1.26    0.83
  -6   0  -3   -1.15    0.74
  -6   0  -4   30.01    3.15
   6   0   4   27.35    3.47
  -6   0  -4   29.13    2.94
   6   0   5   -1.51    1.61
  -6   0  -5    0.91    1.27
  -6   0  -6  101.43    8.21
  -6   0  -6   96.36    7.76
   6   0   6   98.87    8.58
   6   0   6  101.86    8.65
   6   0   7   -3.72    2.25
  -6   0  -7    0.78    1.81
   6   0   7   -1.77    2.48
  -6   0  -7    0.95    1.60
   6   0   8   17.15    3.82
   6   0   8   16.88    3.60
  -6   0  -8   20.60    3.13
  -6   1  11   44.92    6.39
   6   1 -11   61.24    6.43
   6  -1 -11   62.85    6.47
  -6  -1  11   48.22    6.90
   6   1 -10    6.42    2.53
   6   1 -10    5.84    2.71
  -6  -1  10    7.18    2.42
   6   1  -9    0.57    2.51
  -6   1   9    2.49    1.93
   6  -1  -9    5.09    1.91
   6  -1  -9    1.52    1.83
   6   1  -8  100.47    7.97
  -6   1   8  100.68    7.89
   6   1  -8   95.45    8.19
  -6  -1   8  103.48    8.31
   6  -1  -8   84.64    7.96
   6  -1  -8   90.96    7.66
  -6   1   7   65.20    6.00
   6   1  -7   70.75    5.96
   6   1  -7   72.02    6.06
  -6  -1   7   70.60    5.89
   6  -1  -7   63.63    6.05
   6  -1  -7   69.95    5.74
   6   1  -6    4.46    2.08
  -6   1   6    2.85    1.39
   6   1  -6    2.59    1.31
  -6  -1   6    0.33    0.94
   6  -1  -6    2.06    1.47
   6  -1  -6    2.72    1.12
  -6   1   5   47.04    4.12
   6   1  -5   45.65    4.09
   6  -1  -5   41.17    3.74
  -6  -1   5   53.13    4.10
   6   1  -4   43.38    3.52
   6  -1  -4   35.90    3.59
  -6  -1   4   45.61    3.69
  -6   1   3   96.10    7.24
   6  -1  -3   94.25    7.23
  -6  -1   3   94.83    7.26
   6   1  -2    3.63    1.01
  -6   1   2    4.75    0.95
   6  -1  -2    5.57    1.12
  -6  -1   2    4.64    0.95
   6   1  -1   60.24    4.77
  -6   1   1   60.82    4.71
  -6  -1   1   61.05    4.69
   6  -1  -1   56.54    4.75
  -6   1   0  207.05   14.25
   6   1   0  185.35   14.20
  -6  -1   0  193.52   14.18
  -6   1  -1   23.07    2.18
  -6  -1  -1   23.27    2.10
   6  -1   1   17.69    2.06
  -6  -1  -1   24.06    2.13
  -6   1  -2    4.63    1.01
   6   1   2    5.44    1.02
  -6  -1  -2    7.95    1.25
  -6  -1  -2    1.95    1.09
   6  -1   2    3.30    1.10
   6   1   3    0.34    1.09
  -6   1  -3    1.07    1.07
  -6   1  -3   -0.86    1.00
  -6  -1  -3   -0.45    0.78
   6  -1   3   -0.15    1.19
  -6  -1  -3    0.29    0.89
  -6   1  -4   29.69    2.93
  -6   1  -4   24.29    3.12
   6   1   4   25.66    3.15
  -6  -1  -4   20.92    2.70
  -6  -1  -4   25.56    2.52
   6  -1   4   22.76    3.25
  -6   1  -5   44.40    4.17
   6   1   5   46.99    4.73
   6   1   5   46.98    4.34
  -6   1  -5   43.83    4.43
  -6  -1  -5   40.77    4.14
   6  -1   5   46.11    4.92
   6  -1   5   43.02    4.23
  -6   1  -6    9.89    2.29
  -6   1  -6    9.92    1.81
   6   1   6    6.33    2.45
   6   1   6   12.84    2.92
  -6  -1  -6    7.13    1.72
   6  -1   6    9.36    2.39
  -6   1  -7   24.24    3.99
   6   1   7   29.01    4.61
   6   1   7   17.82    3.34
   6  -1   7   15.73    3.47
   6  -1   7   18.00    3.63
   6   1   8   24.53    4.38
   6   1   8   28.72    4.87
  -6   1  -8   33.15    5.15
  -6   1  -8   34.74    4.75
   6  -1   8   25.50    4.15
   6  -1   8   40.48    6.90
  -6   2  11    2.14    2.97
   6   2 -11    1.78    2.99
   6   2 -11    2.08    3.26
  -6  -2  11    1.17    3.18
  -6   2  10   10.11    2.79
   6   2 -10   10.22    2.74
   6   2 -10   16.09    2.90
  -6  -2  10    9.63    2.64
   6  -2 -10    8.51    2.51
   6  -2 -10   13.46    2.49
   6   2  -9  155.76   11.99
   6   2  -9  149.96   11.52
  -6   2   9  156.10   11.79
   6  -2  -9  133.52   11.20
  -6  -2   9  130.69   11.26
   6  -2  -9  142.10   11.07
   6   2  -8   25.67    3.71
   6  -2  -8   28.99    4.02
  -6  -2   8   30.90    3.73
   6  -2  -8   24.60    3.34
   6   2  -7   20.54    3.63
   6   2  -7   30.02    3.47
  -6   2   7   28.34    3.07
   6  -2  -7   27.71    3.07
  -6  -2   7   28.97    3.48
   6  -2  -7   29.82    3.53
  -6   2   6   18.28    2.61
   6   2  -6   20.32    2.66
  -6  -2   6   17.99    2.63
   6  -2  -6   13.62    2.67
   6  -2  -6   19.30    2.17
  -6   2   5   17.34    2.24
   6  -2  -5   18.20    2.18
   6   2  -4   66.37    5.52
  -6   2   4   77.49    5.45
  -6  -2   4   62.11    5.44
   6  -2  -4   65.08    5.36
   6   2  -3   39.43    3.42
  -6   2   3   38.37    3.32
  -6  -2   3   39.32    3.39
   6  -2  -3   38.40    3.36
  -6   2   2   76.67    5.62
   6   2  -2   66.09    5.62
   6  -2  -2   73.61    5.63
  -6  -2   2   72.35    5.62
   6   2  -1  118.95    8.65
  -6   2   1  114.31    8.63
   6  -2  -1  113.02    8.66
  -6  -2   1  115.48    8.60
  -6   2   0  390.97   28.03
   6   2   0  386.73   27.98
  -6  -2   0  414.01   28.00
   6  -2   0  373.46   28.05
   6   2   1  168.77   13.03
  -6   2  -1  172.05   13.17
   6  -2   1  190.68   13.16
  -6  -2  -1  182.81   12.96
  -6  -2  -1  175.58   13.09
  -6   2  -2  303.54   22.08
  -6   2  -2  314.37   22.33
   6   2   2  301.37   22.00
  -6  -2  -2  305.18   22.07
   6  -2   2  307.40   22.19
  -6  -2  -2  302.69   21.92
   6   2   3   23.27    2.84
  -6   2  -3   25.41    2.69
  -6   2  -3   28.40    3.08
  -6  -2  -3   23.04    2.30
   6  -2   3   24.82    3.08
   6   2   4   10.05    2.01
  -6   2  -4   12.54    2.27
  -6   2  -4   14.98    2.65
   6  -2   4   13.14    2.37
  -6   2  -5   47.75    4.96
  -6   2  -5   41.27    4.50
   6   2   5   51.66    4.87
   6   2   5   52.27    5.04
   6  -2   5   62.69    5.37
  -6   2  -6    5.72    2.03
   6  -2   6    5.94    2.50
  -6   2  -7    3.93    2.30
   6   2   7    3.30    2.43
  -6   2  -7    3.74    2.30
   6   2   7    4.10    2.40
   6  -2   7    2.10    2.69
   6  -2   7   -0.59    2.88
   6   2   8   16.65    3.82
  -6   2  -8   19.73    3.57
   6  -2   8   15.03    4.43
   6   3 -11   -1.02    2.94
  -6   3  11    0.10    2.82
   6   3 -11    6.55    3.37
  -6  -3  11    2.16    3.48
   6   3 -10  199.98   15.20
  -6   3  10  194.08   14.85
   6   3 -10  198.54   15.01
  -6  -3  10  171.02   14.77
   6   3  -9   64.68    6.22
  -6   3   9   66.88    6.56
   6   3  -9   67.37    6.55
  -6  -3   9   55.07    6.01
   6   3  -8   93.63    7.51
   6   3  -8   92.59    8.18
  -6  -3   8   81.56    7.57
   6  -3  -8   78.88    6.79
  -6   3   7   23.51    2.70
   6   3  -7   26.93    3.73
   6   3  -7   18.20    2.99
   6  -3  -7   14.61    2.09
   6  -3  -7   20.76    2.89
   6   3  -6   -2.35    1.39
   6   3  -6   -0.42    1.16
   6  -3  -6   -0.50    1.25
  -6  -3   6   -0.07    0.99
   6  -3  -6    0.09    0.94
  -6   3   5    8.46    1.51
   6   3  -5   15.50    2.36
   6  -3  -5   10.25    1.79
   6   3  -4   19.68    2.41
  -6   3   4   24.72    2.29
  -6  -3   4   16.79    2.25
   6  -3  -4   21.82    2.23
  -6   3   3    0.88    0.66
   6   3  -3    0.61    0.64
   6  -3  -3    2.88    0.87
  -6  -3   3    1.06    0.72
  -6   3   2  242.69   17.15
   6  -3  -2  240.10   17.12
  -6  -3   2  226.19   17.14
  -6   3   1  697.92   46.51
   6   3  -1  630.51   46.42
  -6  -3   1  661.47   46.46
   6  -3  -1  624.09   46.46
  -6   3   0  101.13    7.90
   6   3   0  107.38    7.89
   6  -3   0  103.08    7.93
  -6  -3   0  107.87    7.81
  -6   3  -1  262.71   20.53
  -6   3  -1  269.38   20.79
   6   3   1  296.36   20.52
  -6  -3  -1  289.43   20.49
  -6  -3  -1  301.62   20.45
   6  -3   1  288.05   20.70
  -6   3  -2  173.86   11.88
   6   3   2  141.14   11.74
  -6   3  -2  160.36   12.13
   6  -3   2  163.59   12.05
  -6   3  -3   29.76    3.61
   6   3   3   36.56    3.41
   6  -3   3   34.89    3.76
  -6   3  -4    0.54    1.30
  -6   3  -4    0.76    1.32
   6   3   4    1.81    1.25
   6  -3   4   -0.36    1.94
   6   3   5   20.83    3.21
  -6   3  -5   18.19    3.23
   6  -3   5   23.37    4.06
   6   3   6   32.83    4.26
  -6   3  -6   27.58    4.37
  -6   3  -6   31.62    3.94
   6  -3   6   25.47    4.80
   6  -3   6   25.60    4.16
  -6   3  -7    6.09    2.07
  -6   3  -7    0.49    2.26
   6   3   7   -1.55    2.22
   6   3   7    5.96    2.82
   6  -3   7    6.03    2.65
   6  -3   7    0.77    2.97
   6   3   8    3.60    3.25
  -6   3  -8    7.58    3.10
  -6   3  -8    7.26    2.77
   6   3   8    4.71    3.61
   6  -3   8    1.28    4.05
   6  -3   8   11.23    3.69
   6   4 -11  105.26   11.36
  -6   4  11  125.18   10.92
   6   4 -11  131.06   11.37
  -6  -4  11  148.40   12.08
  -6   4  10  212.33   16.57
   6   4 -10  211.46   16.81
   6   4 -10  214.58   16.95
  -6  -4  10  225.05   16.80
   6   4  -9   72.79    7.06
  -6   4   9   86.17    7.18
   6   4  -9   76.90    7.22
  -6  -4   9   61.25    7.14
   6   4  -8   19.69    3.23
  -6   4   8   20.69    3.72
   6   4  -8   22.88    3.90
  -6  -4   8   24.21    3.96
   6   4  -7   81.13    7.54
   6   4  -7   99.18    7.73
  -6   4   7   82.76    7.15
  -6  -4   7   95.38    7.50
  -6   4   6   31.68    3.15
   6   4  -6   22.69    3.75
   6   4  -6   33.93    3.67
   6  -4  -6   25.64    2.77
  -6  -4   6   34.21    3.57
   6   4  -5   61.41    4.93
  -6   4   5   45.51    4.48
   6  -4  -5   50.12    4.26
  -6  -4   5   64.45    5.04
   6   4  -4  304.24   21.07
  -6   4   4  297.28   20.85
   6  -4  -4  282.19   20.66
  -6  -4   4  268.48   20.93
   6   4  -3   15.74    2.07
  -6   4   3   13.03    1.74
  -6  -4   3   15.52    1.84
  -6   4   2   18.81    1.97
   6  -4  -2   18.21    2.12
  -6  -4   2   18.68    1.98
   6   4  -1   77.76    6.33
  -6   4   1   87.76    6.35
  -6  -4   1   80.46    6.24
   6   4   0   15.21    1.96
  -6   4   0   17.29    2.01
  -6  -4   0   18.63    1.78
   6  -4   0   17.60    1.95
   6   4   1  163.61   12.68
  -6   4  -1  174.92   13.08
  -6   4  -1  181.72   12.85
   6  -4   1  174.99   12.95
  -6   4  -2  220.45   15.85
  -6   4  -2  218.90   16.08
   6  -4   2  205.82   15.94
  -6   4  -3   31.53    3.09
   6   4   3   30.43    2.88
  -6   4  -3   30.96    3.55
   6  -4   3   23.97    3.55
  -6   4  -4   -0.25    1.63
   6   4   4    0.20    1.35
  -6   4  -4    2.12    1.55
   6  -4   4    1.47    1.79
   6   4   5   13.00    2.26
  -6   4  -5   10.11    2.28
   6  -4   5    9.96    2.74
  -6   4  -6    5.49    1.93
  -6   4  -6   11.04    2.53
   6   4   6    8.90    2.49
   6  -4   6    7.28    2.72
   6   4   7   -0.58    2.29
   6   4   7    5.29    3.13
  -6   4  -7   -0.77    2.45
  -6   4  -7    0.33    2.40
   6  -4   7   -0.92    3.18
   6  -4   7    0.52    2.66
  -6   4  -8    5.66    3.28
  -6   4  -8    2.74    2.75
   6   4   8    1.78    3.22
   6  -4   8    2.35    3.79
   6  -4   8    7.24    4.49
  -6   5  11  104.41    9.50
  -6   5  10   50.53    6.13
   6   5 -10   46.67    6.64
   6   5 -10   52.87    6.59
  -6  -5  10   36.89    6.05
   6   5  -9   14.94    3.60
   6   5  -9   16.61    3.30
  -6   5   9   18.77    3.25
  -6  -5   9   20.69    3.17
  -6   5   8    7.49    2.03
   6   5  -8    7.87    2.16
   6   5  -8    5.19    2.50
  -6  -5   8    2.99    1.87
   6   5  -7    1.85    1.73
  -6   5   7    0.30    1.42
   6   5  -7    0.02    2.34
  -6  -5   7    2.35    1.78
   6   5  -6    1.79    1.74
   6   5  -6    2.97    2.00
  -6   5   6    4.04    1.23
  -6  -5   6   -0.78    1.24
  -6   5   5   26.17    2.89
   6   5  -5   28.00    3.31
   6   5  -5   26.18    3.60
  -6  -5   5   29.45    3.09
   6   5  -4   20.82    2.74
  -6   5   4   21.26    2.25
   6  -5  -4   22.15    2.09
  -6  -5   4   19.96    2.66
  -6   5   3    5.88    1.16
   6   5  -3    4.78    1.24
   6  -5  -3    6.98    0.93
  -6   5   2   50.03    4.16
   6   5  -2   51.84    4.16
   6  -5  -2   51.01    4.27
  -6  -5   2   49.62    4.13
  -6   5   1   29.51    2.76
   6   5  -1   26.94    2.84
  -6  -5   1   30.15    2.59
  -6   5   0  100.55    7.21
   6   5   0   79.88    7.04
   6  -5   0   99.52    7.31
   6   5   1   14.19    1.94
  -6   5  -1   16.24    2.44
  -6   5  -1   15.11    2.18
   6  -5   1   14.64    2.50
   6   5   2  459.07   33.08
  -6   5  -2  480.91   33.34
  -6   5  -2  450.38   33.55
   6  -5   2  463.51   33.46
  -6   5  -3   36.79    3.40
  -6   5  -3   31.90    3.97
   6  -5   3   30.14    4.11
  -6   5  -4    8.38    1.98
  -6   5  -4    7.18    2.06
   6  -5   4    8.47    2.88
   6   5   5   13.06    2.40
  -6   5  -5   16.76    3.05
  -6   5  -5   24.43    3.70
   6  -5   5   16.35    3.15
   6   5   6   -1.68    2.31
  -6   5  -6   -0.83    2.18
  -6   5  -6   -1.14    1.88
   6  -5   6   -1.93    2.64
   6   5   7    6.67    2.79
   6   5   7    7.01    2.83
  -6   5  -7   -1.15    2.36
  -6   5  -7    1.48    2.80
   6  -5   7    2.11    3.44
  -6   5  -8    2.12    3.32
   6   5   8    2.55    3.35
  -6   5  -8   -0.57    3.13
   6  -5   8   -0.71    4.84
   6   6 -10   13.61    3.78
   6   6 -10   21.41    3.77
  -6   6  10   16.42    3.30
  -6  -6  10   16.49    3.49
  -6   6   9  109.71    8.90
   6   6  -9   72.83    8.74
   6   6  -9   88.96    8.53
  -6  -6   9   92.13    8.39
   6   6  -8   18.75    3.35
   6   6  -8   16.20    2.98
  -6   6   8   16.64    2.67
  -6  -6   8   26.76    3.71
  -6   6   7    6.76    1.70
   6   6  -7    5.55    2.74
   6   6  -7    1.80    1.89
  -6  -6   7    5.93    2.17
  -6   6   6   15.25    2.40
   6   6  -6   10.52    2.36
  -6  -6   6   13.48    2.28
   6   6  -5   21.63    3.50
   6   6  -5   17.14    3.02
  -6   6   5   15.95    2.43
   6   6  -4   55.36    5.14
  -6  -6   4   59.41    5.00
  -6   6   3   62.36    5.11
   6   6  -3   62.93    5.42
  -6  -6   3   64.41    5.22
   6  -6  -3   67.51    5.02
   6   6  -2    3.79    1.15
  -6   6   2    3.28    0.92
  -6  -6   2    4.96    0.97
   6  -6  -2    4.56    1.21
  -6   6   1   41.81    3.52
   6  -6  -1   35.94    3.67
   6   6   0    3.07    0.99
  -6   6   0    4.56    1.40
   6  -6   0    7.18    1.60
   6   6   1  102.28    7.21
  -6   6  -1   86.61    7.60
   6  -6   1   91.43    7.62
  -6   6  -2   78.63    6.95
  -6   6  -2   82.13    6.64
   6  -6   2   83.77    6.99
  -6   6  -3  390.94   28.19
   6  -6   3  389.00   28.59
  -6   6  -4    6.67    1.77
  -6   6  -4    8.29    2.32
   6  -6   4    5.56    2.45
  -6   6  -5    6.67    2.52
   6   6   5    8.69    2.02
   6  -6   5    8.01    2.68
  -6   6  -6   25.78    4.70
  -6   6  -6   16.10    2.94
   6  -6   6   22.60    4.31
  -6   6  -7   16.85    3.22
  -6   6  -7   22.79    4.05
   6   6   7   32.30    5.61
   6  -6   7   21.07    4.66
  -6   7  10   16.99    3.26
   6   7 -10   22.88    4.63
   6   7 -10   16.31    3.86
  -6  -7  10   21.50    4.02
  -6   7   9    2.67    2.92
   6   7  -9    5.53    3.19
   6   7  -9    3.00    2.73
  -6  -7   9    0.58    2.57
   6   7  -8    1.36    2.20
   6   7  -8   -4.12    2.62
  -6   7   8   -0.05    1.78
  -6  -7   8   -1.85    2.08
   6   7  -7    1.33    2.27
   6   7  -7    0.66    2.00
  -6   7   7    0.43    1.41
  -6  -7   7    1.21    1.76
   6   7  -6   -0.73    1.65
   6   7  -6   -0.49    2.25
  -6   7   6    1.82    1.51
  -6  -7   6    0.47    1.58
  -6   7   5  128.80    9.44
   6   7  -5  126.55   10.11
  -6  -7   5  118.17    9.72
   6   7  -4  108.71    8.61
  -6   7   4  102.29    8.21
  -6  -7   4  110.41    8.36
   6   7  -3    7.35    1.75
  -6   7   3    7.50    1.52
  -6  -7   3    8.59    1.38
   6   7  -2   51.29    4.73
  -6   7   2   61.07    4.63
   6  -7  -2   52.13    4.54
  -6   7   1   11.39    1.95
   6   7  -1    7.98    1.36
   6  -7  -1    8.84    1.78
  -6   7   0  238.02   17.76
   6   7   0  230.04   17.66
  -6   7   0  250.60   18.11
   6  -7   0  255.07   17.91
  -6   7  -1   11.68    1.78
  -6   7  -1   11.30    2.11
   6  -7   1   13.09    2.29
  -6   7  -2 1324.14   92.06
   6  -7   2 1269.95   92.19
  -6   7  -3    4.72    1.76
  -6   7  -3   -1.63    1.69
   6  -7   3   -0.96    1.91
  -6   7  -4   29.32    4.21
  -6   7  -4   23.84    3.67
   6  -7   4   23.84    4.56
  -6   7  -5   15.30    2.77
  -6   7  -5   23.10    4.22
   6  -7   5   17.47    3.52
  -6   7  -6    2.39    2.85
  -6   7  -6   -0.25    2.28
   6  -7   6   -1.86    3.46
  -6   7  -7    3.03    3.30
  -6   7  -7    1.16    2.98
   6  -7   7    0.01    4.13
  -6   8  10   11.82    3.60
   6   8  -9    7.80    3.22
   6   8  -9    7.27    3.51
  -6  -8   9    5.16    2.78
   6   8  -8   70.23    7.09
  -6   8   8   43.95    5.48
   6   8  -8   67.64    6.69
  -6  -8   8   54.78    6.33
  -6   8   7   29.74    3.52
   6   8  -7   25.00    3.47
   6   8  -7   29.44    4.45
  -6  -8   7   34.33    4.54
   6   8  -6    8.74    2.94
  -6   8   6    7.22    1.74
   6   8  -6    8.77    2.26
  -6   8   5    8.82    1.67
   6   8  -5    5.17    1.91
  -6  -8   5    7.00    1.70
   6   8  -4   19.73    3.36
  -6   8   4   19.56    2.70
  -6  -8   4   26.04    2.85
  -6   8   3   -0.65    1.09
   6   8  -3    0.58    1.38
  -6   8   2   11.50    2.06
  -6   8   1    1.66    1.13
   6   8  -1    1.65    1.03
  -6   8   0  130.07   10.85
  -6   8   0  143.12   10.55
   6  -8   0  145.65   10.78
  -6   8  -1   94.16    7.58
  -6   8  -1   96.49    8.04
   6  -8   1   96.63    7.98
  -6   8  -2  119.67    9.68
  -6   8  -2  116.99    9.42
   6  -8   2  118.07    9.74
  -6   8  -3    2.64    2.03
  -6   8  -3    2.71    1.89
   6  -8   3    7.90    2.40
  -6   8  -4    8.89    2.48
  -6   8  -4    5.80    1.90
   6  -8   4    3.92    2.66
  -6   8  -5    9.04    2.98
  -6   8  -5    6.67    2.32
   6  -8   5    8.68    3.18
  -6   8  -6    7.05    2.66
  -6   8  -6   13.65    3.49
   6  -8   6    3.48    3.62
  -6   8  -7   -0.22    3.96
  -6   8  -7    5.13    3.43
   6  -8   7    7.99    5.24
   6   9  -9    9.33    4.36
   6   9  -9    9.76    4.01
   6   9  -8    3.99    3.30
   6   9  -7    2.53    2.31
  -6   9   7    2.40    1.95
   6   9  -7    1.71    2.79
  -6  -9   7    0.12    1.93
   6   9  -6   65.04    6.68
   6   9  -6   74.23    6.81
  -6  -9   6   73.46    6.18
   6   9  -5   -1.99    2.43
   6   9  -5   -0.23    1.86
  -6   9   5    0.53    1.51
  -6  -9   5   -0.39    1.34
  -6   9   4    0.96    1.27
   6   9  -4    1.42    2.19
  -6  -9   4   -0.19    1.24
  -6   9   3    9.57    1.75
   6   9  -3    7.65    1.72
  -6   9   2  152.76   11.88
   6   9  -2  166.81   12.21
  -6   9   1  644.63   45.48
   6   9  -1  628.54   45.45
  -6   9   0  237.49   17.78
  -6   9   0  231.85   17.36
   6   9   0  234.76   17.19
   6  -9   0  243.58   17.57
  -6   9  -1   52.84    4.20
  -6   9  -1   38.64    4.65
   6  -9   1   39.83    4.78
  -6   9  -2    0.99    1.65
  -6   9  -2   -1.19    1.79
   6  -9   2   -1.36    2.00
  -6   9  -3   25.22    4.01
   6  -9   3   18.68    3.43
  -6   9  -4    3.94    2.55
   6  -9   4    2.73    2.73
  -6   9  -5   -0.04    2.62
   6  -9   5   -3.10    3.32
  -6   9  -6    7.51    3.17
  -6   9  -6    8.36    3.73
   6  -9   6    4.24    4.22
   6  10  -8   84.31    9.31
   6  10  -8   80.49    8.74
  -6 -10   8   89.29    8.09
   6  10  -7    6.18    2.96
   6  10  -7   -0.31    2.79
  -6  10   7    3.68    1.86
  -6 -10   7    4.46    2.23
   6  10  -6    4.30    2.55
   6  10  -6    9.55    2.65
  -6 -10   6    8.11    2.29
   6  10  -5   86.20    7.16
   6  10  -5   84.10    7.76
  -6  10   5   71.63    6.17
  -6 -10   5   70.06    6.42
   6  10  -4   94.31    7.09
  -6  10   4   61.79    6.36
   6  10  -4   80.75    7.50
   6  10  -3   -0.42    1.71
  -6  10   3    0.97    1.29
   6  10  -2    0.53    1.55
  -6  10   2    0.15    1.21
   6  10  -1  200.92   14.42
  -6  10   1  191.63   14.25
  -6  10   1  185.12   14.70
  -6  10   0  423.36   29.01
  -6  10   0  339.01   28.40
   6 -10   0  424.54   28.67
  -6  10  -1    2.50    1.96
  -6  10  -1    3.52    1.86
   6 -10   1    1.91    2.01
  -6  10  -2   24.06    3.59
  -6  10  -3    1.01    2.27
  -6  10  -3   -3.31    1.93
   6 -10   3    1.35    2.64
  -6  10  -4    9.54    2.39
  -6  10  -4    9.52    3.25
   6 -10   4   11.57    3.47
  -6  10  -5    7.12    3.20
  -6  10  -5   -0.15    2.61
   6 -10   5   -0.08    3.87
  -6  10  -6   -2.64    3.82
  -6  10  -6    0.16    4.64
   6 -10   6    5.60    4.81
   6  11  -8    3.10    4.59
   6  11  -8    0.38    4.07
  -6 -11   8   -4.85    2.72
   6  11  -7   15.26    3.62
   6  11  -7   13.68    3.78
  -6 -11   7   10.77    2.44
   6  11  -6    3.02    2.72
  -6  11   6    2.25    2.08
   6  11  -6   -2.54    3.17
  -6 -11   6    6.46    2.11
   6  11  -5    2.02    2.26
  -6  11   5   -0.44    1.71
   6  11  -4   51.32    5.53
   6  11  -4   45.12    6.26
  -6  11   4   53.63    4.94
  -6  11   3    3.75    1.75
   6  11  -3    5.94    2.22
  -6  11   2   10.80    1.85
   6  11  -2    7.95    2.27
  -6  11   1   52.03    4.82
  -6  11   1   58.74    5.67
  -6  11   0  362.34   26.54
  -6  11   0  363.83   26.83
  -6  11  -1    2.68    2.10
  -6  11  -1    1.10    1.80
   6 -11   1    0.39    2.11
  -6  11  -2   17.21    3.28
  -6  11  -2   16.32    2.38
  -6  11  -3    0.74    2.28
  -6  11  -3    1.98    2.62
   6 -11   3   -1.32    2.95
  -6  11  -4    4.82    3.26
  -6  11  -4    2.57    2.51
   6 -11   4    4.42    3.45
  -6  11  -5    0.52    3.85
  -6  11  -5   -2.22    3.35
   6 -11   5    0.28    4.19
   6  12  -7    6.59    4.40
   6  12  -7    4.88    3.61
   6  12  -6    5.63    3.61
   6  12  -6    6.05    3.25
  -6 -12   6    4.04    2.59
   6  12  -5    9.27    3.04
  -6  12   5   11.70    2.36
   6  12  -4   40.91    5.17
  -6  12   4   36.17    4.62
   6  12  -4   40.00    5.70
  -6  12   3   18.40    3.41
   6  12  -3   13.33    3.00
   6  12  -3   14.67    3.65
   6  12  -2   20.15    3.49
  -6  12   1  112.96    9.59
  -6  12   1  112.22    9.21
  -6  12   0    1.37    2.18
  -6  12   0   -1.11    1.96
  -6  12  -1    8.87    2.23
  -6  12  -2   53.22    6.42
  -6  12  -2   52.44    5.57
   6 -12   2   38.96    5.44
  -6  12  -3   98.12    8.94
  -6  12  -3  117.03   10.12
   6 -12   3  103.14   10.22
  -6  12  -4    3.70    3.29
  -6  12  -4    7.33    3.74
   6 -12   4    5.12    4.14
   6  13  -6   36.60    5.33
   6  13  -6   30.09    5.01
   6  13  -4   55.84    6.45
   6  13  -4   50.84    7.07
  -6  13   3   -0.69    2.30
   6  13  -3   -3.03    3.34
   6  13  -3   -0.67    2.38
  -6  13   2    3.14    2.46
   6  13  -2    4.49    2.32
  -6  13   2    0.31    2.16
   6  13  -2    0.76    3.31
   6  13  -1   26.74    4.70
  -6  13   1   35.71    4.50
  -6  13   0    2.57    2.57
  -6  13   0    0.64    2.12
  -6  13  -1    9.02    2.75
  -6  13  -1   11.02    3.40
  -6  13  -2  416.74   32.57
  -6  13  -2  480.82   33.36
  -6  13  -3   -4.24    3.12
  -6  13  -3    2.53    3.71
   6 -13   3    1.80    4.14
   6  14  -4   10.93    3.86
  -6  14   4   16.12    2.95
   6  14  -4   21.07    4.28
   6  14  -3   21.34    4.07
  -6  14   3   30.40    5.12
  -6  14   3   29.56    5.23
   6  14  -3   26.37    4.09
   6  14  -2    5.68    4.16
   6  14  -2   -0.19    2.66
  -6  14   2    6.76    2.73
   6  14  -1   53.01    5.92
   6  14  -1   42.30    6.85
  -6  14   0   -0.69    2.64
  -6  14   0    2.94    3.07
  -6  14  -1    5.50    3.41
  -6  14  -1    4.72    2.81
  -6  14  -2    2.82    3.40
  -6  14  -2    7.75    4.03
  -7   0  11    0.48    3.29
   7   0 -11    1.66    3.07
   7   0 -11    0.88    2.76
   7   0 -10   18.63    3.08
   7   0 -10   17.17    2.95
  -7   0  10   10.82    3.01
   7   0  -9    2.12    2.64
  -7   0   9   -0.55    1.73
   7   0  -8    1.10    2.01
   7   0  -8    3.38    2.05
  -7   0   8    4.80    1.76
   7   0  -7    0.64    1.31
   7   0  -7    2.65    1.92
  -7   0   7    0.87    1.37
   7   0  -6  607.26   45.34
  -7   0   6  632.23   45.37
   7   0  -6  656.95   45.23
  -7   0   5    1.13    1.20
   7   0  -5    1.42    1.00
   7   0  -4  525.08   37.70
  -7   0   4  529.21   37.78
   7   0  -3   -0.48    0.96
  -7   0   3   -0.31    0.66
   7   0  -2  495.68   35.80
  -7   0   2  506.83   35.86
   7   0  -1   -0.09    0.81
  -7   0   1   -0.20    0.74
   7   0   0   12.89    2.04
  -7   0   0   13.90    1.75
   7   0   1    0.52    1.03
  -7   0  -1    0.99    0.85
  -7   0  -1   -0.26    0.77
   7   0   2  288.70   20.04
  -7   0  -2  257.11   19.82
  -7   0  -2  276.68   20.09
  -7   0  -3    1.07    1.16
   7   0   3   -0.10    1.30
  -7   0  -3    1.08    1.00
  -7   0  -4  318.38   24.23
  -7   0  -4  344.64   24.03
  -7   0  -5   -1.81    1.36
  -7   0  -5   -0.64    1.40
   7   0   5    1.12    2.16
   7   0   6   51.84    5.66
  -7   0  -6   31.16    4.12
  -7   0  -6   45.24    4.69
  -7   0  -7   -3.99    2.46
   7   0   7    4.01    3.23
   7   0   8   33.17    5.58
   7   1 -11    9.38    3.47
   7   1 -11    8.82    3.05
  -7  -1  11   14.84    3.63
   7  -1 -11    9.02    3.16
   7  -1 -11   15.58    3.25
   7   1 -10    8.38    2.78
   7   1 -10   10.97    2.81
  -7   1  10   10.40    2.58
  -7  -1  10    6.93    2.41
   7  -1 -10   10.63    2.92
   7   1  -8    1.01    1.69
  -7   1   8    2.01    1.90
  -7  -1   8    2.63    1.93
   7  -1  -8    2.89    1.73
   7  -1  -8    3.36    1.88
   7   1  -7   48.62    4.86
  -7   1   7   45.82    4.79
   7   1  -7   53.37    5.29
   7  -1  -7   50.08    5.17
   7  -1  -7   51.01    4.61
   7   1  -6  291.82   20.65
  -7   1   6  270.00   20.59
   7   1  -6  297.02   20.87
  -7  -1   6  282.84   20.75
   7  -1  -6  275.83   20.78
   7  -1  -6  270.02   20.48
   7   1  -5   29.43    3.15
  -7   1   5   27.69    3.21
   7  -1  -5   27.14    3.05
  -7  -1   5   32.92    3.21
  -7   1   4    3.38    1.05
   7   1  -4    5.34    1.33
  -7  -1   4    5.69    1.08
   7  -1  -4    3.86    1.18
   7   1  -3   78.03    5.94
  -7   1   3   67.38    5.76
  -7  -1   3   67.56    5.78
   7  -1  -3   83.97    5.92
  -7   1   2    0.21    0.71
   7   1  -2    1.81    0.89
   7  -1  -2    0.97    0.90
  -7  -1   2    0.14    0.71
   7   1  -1  208.97   15.57
  -7   1   1  217.05   15.61
  -7  -1   1  211.75   15.59
   7  -1  -1  217.02   15.62
  -7   1   0   -0.03    0.75
   7   1   0    0.25    0.93
   7  -1   0    0.06    0.95
  -7  -1   0   -0.19    0.68
  -7   1  -1   67.54    6.05
   7   1   1   77.23    5.94
  -7   1  -1   77.16    5.94
  -7  -1  -1   72.32    5.98
   7  -1   1   75.98    6.07
  -7  -1  -1   75.61    5.79
  -7   1  -2  128.89    9.40
  -7   1  -2  123.75    9.65
   7   1   2  127.92    9.54
  -7  -1  -2  120.01    9.41
   7  -1   2  124.32    9.57
  -7  -1  -2  120.61    9.28
   7   1   3   34.64    3.59
  -7   1  -3   31.07    3.31
  -7   1  -3   35.09    3.63
   7  -1   3   30.87    3.68
  -7  -1  -3   27.31    2.97
  -7  -1  -3   38.98    3.32
   7   1   4   68.49    5.89
  -7   1  -4   55.99    5.71
  -7   1  -4   57.03    5.22
   7  -1   4   57.35    5.93
  -7  -1  -4   72.03    5.59
  -7  -1  -4   75.64    5.36
  -7   1  -5   18.46    3.15
  -7   1  -5   22.15    3.65
   7   1   5   34.45    4.47
   7  -1   5   23.92    3.52
  -7  -1  -5   28.83    3.37
  -7   1  -6    2.90    1.99
   7   1   6    2.10    2.41
   7  -1   6    2.25    2.39
  -7   1  -7    6.33    2.09
   7   1   7    9.50    3.24
  -7   1  -7    5.76    2.49
   7  -1   7    3.75    3.12
  -7   1  -8    4.69    2.88
   7   1   8   -3.87    3.69
   7  -1   8   -3.02    4.30
   7   2 -11    2.29    3.32
  -7   2  11   -0.76    2.96
   7   2 -11    6.63    3.85
  -7  -2  11   -3.92    3.32
  -7   2  10   -1.44    2.37
   7   2 -10    3.92    2.50
   7   2 -10    0.71    3.12
   7  -2 -10   -3.13    2.31
  -7  -2  10   -0.67    2.51
   7   2  -9  193.14   16.44
  -7   2   9  236.80   16.45
   7   2  -9  226.38   16.51
  -7  -2   9  209.32   16.51
   7  -2  -9  208.54   16.21
   7  -2  -9  219.53   16.10
  -7   2   8   77.61    7.49
   7   2  -8   80.64    7.88
   7   2  -8   91.33    7.34
   7  -2  -8   82.41    6.82
  -7  -2   8   84.38    7.42
   7  -2  -8   79.07    7.19
  -7   2   7  118.39    9.18
   7   2  -7   98.74    9.20
   7   2  -7  120.41    9.61
   7  -2  -7  117.34    9.49
   7  -2  -7  124.89    9.02
   7   2  -6    1.93    1.82
   7   2  -6    4.42    1.45
  -7   2   6    3.61    1.29
   7  -2  -6    4.86    1.70
  -7  -2   6    0.29    1.41
   7  -2  -6    1.23    1.18
  -7   2   5   29.63    3.26
   7   2  -5   34.03    3.32
   7  -2  -5   31.58    2.95
  -7  -2   5   23.76    3.01
   7   2  -4    1.28    1.03
  -7   2   4    0.22    0.91
  -7  -2   4    1.98    0.94
   7  -2  -4   -0.17    0.95
  -7   2   3    9.51    1.65
   7   2  -3   12.24    1.87
  -7  -2   3    9.96    1.74
   7  -2  -3   12.72    1.78
   7   2  -2  170.96   12.29
  -7   2   2  151.08   12.13
  -7  -2   2  167.47   12.25
   7  -2  -2  172.99   12.23
   7   2  -1    0.09    0.79
  -7   2   1    0.07    0.67
   7  -2  -1    0.88    1.01
  -7  -2   1    0.27    0.66
   7   2   0  218.18   16.25
  -7   2   0  229.09   16.33
   7  -2   0  227.28   16.38
  -7  -2   0  218.32   16.21
   7   2   1   38.35    3.57
  -7   2  -1   34.37    3.77
  -7   2  -1   44.32    3.57
   7  -2   1   39.95    3.82
  -7  -2  -1   40.46    3.60
  -7  -2  -1   39.63    3.35
  -7   2  -2   73.91    6.13
  -7   2  -2   66.94    6.27
   7   2   2   79.26    6.15
  -7  -2  -2   80.32    5.85
   7  -2   2   68.40    6.20
  -7  -2  -2   81.16    6.10
   7   2   3   20.10    2.87
  -7   2  -3   20.51    2.72
  -7   2  -3   22.13    3.06
  -7  -2  -3   18.40    2.54
   7  -2   3   24.62    3.29
  -7  -2  -3   19.39    2.25
  -7   2  -4   59.15    5.49
   7   2   4   52.56    5.23
  -7   2  -4   49.89    4.87
   7  -2   4   66.19    5.72
  -7   2  -5   41.64    5.04
  -7   2  -5   58.72    4.59
   7   2   5   49.50    5.31
   7  -2   5   36.61    5.55
  -7   2  -6    7.87    1.98
  -7   2  -6    9.72    2.49
   7   2   6    7.11    2.75
   7  -2   6   11.81    3.03
   7   2   7   -4.68    2.63
  -7   2  -7    1.08    2.41
   7  -2   7    0.35    3.26
  -7   2  -8    2.91    2.70
  -7   2  -8    4.09    3.25
   7   2   8   -3.19    3.91
   7  -2   8    5.21    5.07
  -7   3  11    3.02    2.94
   7   3 -11    0.15    3.88
   7   3 -11    4.22    3.37
  -7  -3  11    9.33    3.72
   7   3 -10   27.30    4.02
  -7   3  10   24.72    3.78
   7   3 -10   32.05    5.24
  -7  -3  10   20.40    3.45
  -7   3   9   24.25    4.18
   7   3  -9   34.36    4.80
   7   3  -9   20.03    3.34
   7  -3  -9   21.81    3.21
  -7  -3   9   16.23    3.43
   7  -3  -9   24.41    3.85
   7   3  -8  791.04   55.51
  -7   3   8  804.82   55.38
   7   3  -8  759.11   55.24
  -7  -3   8  740.46   55.33
   7  -3  -8  769.22   55.03
   7  -3  -8  754.37   54.75
   7   3  -7   23.57    3.50
  -7   3   7   18.75    3.13
   7  -3  -7   24.72    2.79
   7  -3  -7   24.51    3.51
  -7  -3   7   23.60    3.75
   7   3  -6  114.56    9.25
  -7   3   6  120.13    9.03
   7   3  -6  117.98    9.35
   7  -3  -6  119.15    9.17
  -7  -3   6  109.39    9.06
   7  -3  -6  115.37    8.80
   7   3  -5   59.42    5.14
  -7   3   5   57.26    5.02
   7  -3  -5   57.19    4.81
  -7   3   4   23.14    2.39
   7   3  -4   16.92    2.60
   7  -3  -4   18.66    2.25
  -7  -3   4   24.08    2.52
  -7   3   3    0.12    0.84
   7   3  -3    1.81    1.08
  -7  -3   3    1.03    0.83
   7  -3  -3    0.32    0.79
  -7   3   2    8.05    1.55
   7   3  -2   10.23    1.67
  -7  -3   2   12.45    1.64
   7  -3  -2    8.89    1.56
  -7   3   1   31.63    2.90
   7   3  -1   26.71    2.77
   7  -3  -1   31.23    2.99
  -7  -3   1   26.49    2.63
   7   3   0   57.46    4.83
  -7   3   0   63.25    4.89
   7  -3   0   59.27    5.10
  -7  -3   0   60.12    4.73
  -7   3  -1   58.82    5.13
   7   3   1   56.24    4.79
  -7   3  -1   61.18    4.97
  -7  -3  -1   52.91    4.52
   7  -3   1   62.11    5.09
  -7  -3  -1   56.49    4.59
  -7   3  -2    0.42    1.37
   7   3   2    2.09    1.13
  -7   3  -2    1.89    1.25
  -7  -3  -2    1.81    0.81
   7  -3   2    1.89    1.34
  -7   3  -3   13.12    2.44
   7   3   3   17.77    2.77
  -7   3  -3   19.64    2.88
   7  -3   3   12.35    2.60
   7   3   4   -0.78    1.37
  -7   3  -4   -0.43    1.61
   7  -3   4    0.95    1.96
  -7   3  -5   17.06    2.51
   7   3   5   17.60    2.77
  -7   3  -5   14.48    2.84
   7  -3   5   13.60    2.96
  -7   3  -6   30.59    4.54
   7   3   6   29.40    4.56
  -7   3  -6   25.42    4.06
   7  -3   6   30.69    5.56
  -7   3  -7   28.34    5.23
  -7   3  -7   24.22    3.39
   7   3   7   21.06    3.81
   7  -3   7   28.36    4.72
   7   4 -11    7.89    3.71
  -7   4  11    1.22    3.04
   7   4 -11   15.38    4.51
  -7  -4  11    6.44    4.76
  -7   4  10   30.89    4.32
   7   4 -10   28.92    5.27
  -7  -4  10   20.51    3.50
  -7   4   9  232.47   17.31
   7   4  -9  201.12   17.50
   7   4  -9  229.24   17.38
  -7  -4   9  238.12   17.56
   7   4  -8   22.83    3.27
  -7   4   8   34.33    4.28
   7   4  -8   33.09    4.40
   7   4  -7    1.53    1.74
  -7   4   7    2.63    1.57
   7   4  -7   -1.26    2.44
  -7  -4   7    2.69    1.87
   7  -4  -7    0.34    1.50
   7   4  -6  158.26   12.16
   7   4  -6  131.60   11.84
  -7   4   6  163.65   11.72
  -7  -4   6  157.94   11.94
   7  -4  -6  156.58   11.36
   7  -4  -6  155.66   11.67
  -7   4   5   11.39    2.01
   7   4  -5   14.24    2.39
  -7  -4   5   11.14    1.99
   7  -4  -5   11.84    1.68
   7   4  -4   15.72    2.51
  -7   4   4   20.85    2.27
  -7  -4   4   15.48    2.34
   7  -4  -4   14.17    1.87
   7   4  -3   18.70    2.51
  -7   4   3   21.76    2.20
  -7  -4   3   17.49    2.21
   7  -4  -3   15.83    1.97
  -7   4   2  141.69   10.22
   7   4  -2  138.45   10.27
  -7  -4   2  133.07   10.19
   7  -4  -2  131.57   10.22
  -7   4   1    0.91    0.87
   7   4  -1    0.18    0.91
  -7  -4   1   -0.23    0.74
   7  -4  -1   -0.76    1.03
  -7   4   0   75.60    6.04
   7   4   0   76.10    5.92
   7  -4   0   73.86    6.14
  -7  -4   0   74.77    5.81
  -7   4  -1   10.04    1.88
   7   4   1    8.22    1.51
   7  -4   1    7.24    1.72
  -7   4  -2   26.16    2.87
  -7   4  -2   25.26    3.04
   7   4   2   18.00    2.54
   7  -4   2   18.73    3.36
   7   4   3    2.60    1.43
  -7   4  -3    4.74    1.47
  -7   4  -3   -1.37    1.71
   7  -4   3    3.40    1.85
   7   4   4  195.74   15.93
  -7   4  -4  229.88   16.47
  -7   4  -4  226.88   16.22
   7  -4   4  209.74   16.46
  -7   4  -5   10.33    2.60
  -7   4  -5   15.11    2.43
   7  -4   5    8.92    2.89
  -7   4  -6   23.52    4.32
  -7   4  -6   30.29    4.85
   7   4   6   38.77    4.87
   7  -4   6   31.64    5.77
  -7   4  -7    6.97    3.04
   7   4   7    6.59    3.37
  -7   4  -7    8.27    2.66
   7  -4   7    4.60    3.72
   7   5 -10   12.17    3.54
   7   5 -10    1.23    3.04
  -7   5  10    2.95    2.82
  -7  -5  10    6.23    3.13
   7   5  -9    1.16    2.68
  -7   5   9   -0.26    2.57
   7   5  -9    0.24    2.92
  -7  -5   9   -0.28    2.40
  -7   5   8   24.86    4.02
   7   5  -8   21.64    3.95
   7   5  -8   16.74    2.97
  -7  -5   8   20.20    3.64
  -7   5   7   59.66    5.59
   7   5  -7   68.17    6.84
   7   5  -7   64.92    6.12
  -7  -5   7   66.88    6.13
  -7   5   6   96.98    7.59
   7   5  -6  100.65    8.22
   7   5  -6   92.23    7.98
  -7  -5   6   96.21    7.97
  -7   5   5   16.45    2.44
   7   5  -5   12.96    2.35
  -7  -5   5   13.02    2.06
  -7   5   4   39.29    3.47
   7   5  -4   36.14    3.84
   7  -5  -4   32.30    3.44
  -7  -5   4   41.83    3.63
  -7   5   3   27.02    2.85
   7   5  -3   30.10    3.12
  -7  -5   3   27.35    2.78
   7  -5  -3   24.18    2.61
   7   5  -2    4.92    1.37
   7  -5  -2   10.07    1.61
  -7  -5   2    6.55    1.14
   7   5  -1  234.28   16.96
  -7   5   1  237.48   17.03
  -7  -5   1  233.10   16.86
   7  -5  -1  223.75   17.00
   7   5   0    4.67    1.27
   7  -5   0    5.11    1.55
   7   5   1   68.88    5.65
  -7   5  -1   70.52    5.72
  -7   5  -1   69.06    6.09
   7  -5   1   73.04    6.15
  -7   5  -2  256.80   19.21
   7   5   2  240.46   18.67
  -7   5  -2  263.72   18.87
   7  -5   2  268.46   19.19
   7   5   3    6.95    1.63
  -7   5  -3    5.56    1.84
  -7   5  -3    4.13    1.97
   7   5   4  316.11   23.73
  -7   5  -4  344.86   23.99
  -7   5  -4  318.49   24.30
   7  -5   4  325.56   24.32
  -7   5  -5  142.06   11.35
  -7   5  -5  130.98   10.55
   7  -5   5  140.47   11.54
  -7   5  -6    3.31    2.31
  -7   5  -6    1.46    2.47
   7   5   6    1.89    2.54
   7  -5   6    1.88    3.15
  -7   5  -7    0.03    2.70
   7   5   7    2.82    3.12
  -7   5  -7    1.56    3.14
   7  -5   7    1.38    4.15
   7   6 -10    2.92    3.91
  -7   6  10   -5.26    2.99
   7   6 -10    1.23    3.28
  -7  -6  10   -4.01    3.28
   7   6  -9   11.56    3.23
  -7   6   9    9.28    2.34
   7   6  -9   14.72    3.22
  -7  -6   9    5.72    2.57
   7   6  -8   60.64    6.24
  -7   6   8   59.52    5.93
   7   6  -8   46.46    6.69
  -7  -6   8   53.59    5.55
   7   6  -7   30.01    5.00
   7   6  -7   42.52    4.88
  -7   6   7   46.60    4.34
  -7  -6   7   42.77    5.11
   7   6  -6   51.28    5.90
   7   6  -6   52.90    5.19
  -7   6   6   44.60    4.39
  -7   6   5   32.53    3.05
   7   6  -5   25.79    3.76
  -7   6   4   10.90    1.88
   7   6  -4    6.74    1.72
  -7  -6   4   10.95    1.75
   7  -6  -4    9.06    1.58
   7   6  -3   10.22    1.93
  -7   6   3   11.50    1.86
  -7  -6   3   11.21    1.93
   7  -6  -3   11.49    1.81
   7   6  -2  113.58    9.12
  -7   6   2  127.27    9.14
   7  -6  -2  117.14    9.03
  -7  -6   2  115.90    8.93
   7   6  -1    8.61    1.58
   7  -6  -1   12.47    1.95
  -7   6   0    7.98    1.29
   7   6   0    7.98    1.50
  -7   6   0    7.15    1.65
   7  -6   0    7.58    1.81
   7   6   1  423.61   30.03
  -7   6  -1  411.62   30.52
  -7   6  -1  417.62   30.15
   7  -6   1  421.37   30.38
  -7   6  -2    3.57    1.60
   7   6   2    0.53    1.29
   7  -6   2   -2.78    2.01
  -7   6  -3   16.72    3.07
  -7   6  -3   12.44    2.80
   7  -6   3   11.49    2.77
  -7   6  -4  116.52    9.87
   7   6   4  101.17    9.16
  -7   6  -4  133.70    9.41
   7  -6   4  118.50   10.02
  -7   6  -5  180.72   14.10
   7   6   5  171.17   13.37
  -7   6  -5  175.45   13.64
   7  -6   5  173.06   14.30
   7   6   6    3.24    2.70
  -7   6  -6   -1.24    2.83
  -7   6  -6    3.74    2.43
   7  -6   6    6.23    3.72
  -7   6  -7    1.40    3.25
   7   6   7    6.78    3.28
  -7   6  -7   -4.37    3.29
   7  -6   7    3.37    5.21
   7   7 -10    5.64    4.40
  -7   7  10    9.79    4.02
   7   7 -10    4.05    4.53
  -7  -7  10    8.43    3.79
   7   7  -9   35.97    6.42
   7   7  -9   34.99    5.97
  -7  -7   9   28.78    4.22
   7   7  -8   61.18    6.91
  -7   7   8   64.08    6.25
   7   7  -8   59.69    6.44
  -7  -7   8   47.88    6.23
   7   7  -7    5.95    2.36
   7   7  -7   10.05    2.43
  -7   7   7    6.67    2.15
  -7  -7   7    8.17    2.40
   7   7  -6   26.04    4.02
  -7   7   6   20.99    3.34
   7   7  -6   26.96    3.85
  -7   7   5   50.44    4.65
   7   7  -5   57.29    5.12
  -7  -7   5   48.90    4.85
   7   7  -4   -0.22    1.47
  -7   7   4    0.00    1.08
  -7  -7   4    1.28    1.30
  -7   7   3    1.18    1.09
   7   7  -3    0.16    1.30
  -7  -7   3    0.06    1.03
   7   7  -2    5.10    1.46
  -7   7   2    3.48    1.16
   7  -7  -2    4.63    1.33
  -7   7   1  203.10   14.76
   7   7  -1  195.91   14.76
   7  -7  -1  200.45   14.91
  -7   7   0   25.54    3.49
  -7   7   0   22.50    2.88
   7   7   0   24.77    2.88
   7  -7   0   28.81    3.50
   7   7   1  106.69    7.87
  -7   7  -1   93.68    8.37
   7  -7   1  100.14    8.37
  -7   7  -2  282.79   20.96
  -7   7  -2  286.07   20.65
   7  -7   2  268.42   20.82
  -7   7  -3   40.33    4.99
   7   7   3   48.81    4.07
  -7   7  -3   30.76    4.31
   7  -7   3   39.21    5.26
  -7   7  -4  274.34   20.78
   7   7   4  284.41   20.08
  -7   7  -4  261.91   20.12
   7  -7   4  272.79   20.84
  -7   7  -5   13.61    3.21
  -7   7  -5    7.15    2.49
   7  -7   5    6.28    3.43
  -7   7  -6   28.18    4.66
   7  -7   6   26.46    4.95
   7   8  -9   16.85    4.50
   7   8  -9   15.90    3.94
  -7  -8   9   13.48    3.49
   7   8  -8    6.04    2.70
  -7   8   8    5.90    2.50
   7   8  -8   12.93    3.15
  -7  -8   8   -0.69    2.47
   7   8  -7   33.65    5.60
  -7  -8   7   32.48    4.62
   7   8  -6  101.01    9.61
  -7   8   6  112.24    9.00
   7   8  -6  122.40    9.72
  -7  -8   6  127.15    9.65
   7   8  -5    3.97    2.11
   7   8  -5    0.73    2.47
  -7   8   5    2.05    1.29
  -7  -8   5    4.43    1.56
  -7   8   4    9.53    1.83
  -7   8   3    1.29    1.28
   7   8  -3    1.02    1.49
  -7  -8   3   -0.09    1.04
   7   8  -2   99.59    8.00
  -7   8   2  103.81    7.84
   7  -8  -2   96.50    7.71
   7   8  -1    1.91    1.41
  -7   8   1   -0.33    1.17
   7  -8  -1    2.29    1.61
  -7   8   0   26.95    3.19
   7   8   0   30.31    3.22
   7  -8   0   31.95    3.86
  -7   8  -1   91.05    7.60
   7   8   1   92.50    6.95
  -7   8  -1   82.70    7.38
   7  -8   1   81.00    7.67
  -7   8  -2   33.49    4.36
  -7   8  -2   30.82    4.11
  -7   8  -3  149.01   11.97
  -7   8  -3  163.44   12.81
   7  -8   3  163.47   12.87
  -7   8  -4    9.94    2.40
  -7   8  -4    6.44    2.62
   7  -8   4    9.01    3.12
  -7   8  -5    9.17    2.65
  -7   8  -5   12.66    3.27
   7  -8   5   10.79    3.75
  -7   8  -6    6.16    3.18
  -7   8  -6    5.39    3.48
   7  -8   6    6.05    4.30
   7   9  -9  109.61   11.27
   7   9  -9  124.56   11.83
  -7  -9   9  108.88   10.22
   7   9  -8    8.53    3.37
  -7   9   8   10.77    2.64
   7   9  -8    7.15    3.34
  -7  -9   8    5.07    2.78
   7   9  -7    3.22    2.97
   7   9  -7    2.57    2.53
  -7   9   7    5.35    1.93
  -7  -9   7    5.22    2.24
  -7   9   6    5.89    1.97
   7   9  -6    6.76    2.56
   7   9  -6    5.11    2.35
  -7  -9   6    8.67    2.24
   7   9  -5   19.32    3.16
   7   9  -5   17.67    3.57
  -7   9   5   22.18    2.98
  -7  -9   5   18.60    2.61
  -7   9   4    8.32    1.86
   7   9  -4    6.51    2.40
  -7   9   3    5.66    1.71
   7   9  -3    5.21    1.82
   7   9  -2    2.61    1.51
  -7   9   2    3.88    1.49
  -7   9   1    3.26    1.34
   7   9  -1   -1.39    1.35
   7  -9  -1    0.05    1.59
  -7   9   0    3.50    1.82
  -7   9   0    5.18    1.90
   7   9   0    4.80    1.66
   7  -9   0    4.09    1.99
  -7   9  -1    4.29    2.02
  -7   9  -1    2.97    1.98
   7   9   1    2.95    1.62
   7  -9   1    1.50    2.21
  -7   9  -2   44.24    4.25
  -7   9  -2   31.31    4.95
   7  -9   2   45.01    5.49
  -7   9  -3   11.77    2.69
   7  -9   3   12.10    3.05
  -7   9  -4   63.36    6.59
  -7   9  -4   43.89    5.34
   7  -9   4   50.09    7.06
  -7   9  -5   29.66    4.54
  -7   9  -5   21.76    3.61
   7  -9   5   25.64    4.81
   7  -9   6    5.91    5.28
   7  10  -8  130.81   11.48
   7  10  -8  104.82   11.07
  -7  10   8  138.85   10.57
  -7 -10   8  106.75   10.32
   7  10  -7    6.10    3.25
  -7  10   7   -0.35    2.41
   7  10  -7   -2.00    2.75
  -7 -10   7    0.65    2.21
   7  10  -6   15.12    3.17
  -7 -10   6   14.85    2.75
  -7  10   5   17.54    3.11
   7  10  -5   10.79    2.79
  -7 -10   5    9.52    2.09
   7  10  -4   30.14    5.06
  -7  10   4   30.85    3.93
   7  10  -4   27.85    4.42
   7  10  -3   51.39    5.15
  -7  10   3   45.65    4.82
   7  10  -2   11.41    2.39
   7  10  -1   69.54    5.96
  -7  10   1   66.01    6.24
  -7  10   1   67.14    6.51
  -7  10   0   95.54    7.86
  -7  10   0   91.67    8.14
   7  10   0   87.70    7.57
   7 -10   0   99.48    8.06
  -7  10  -1   20.60    3.86
   7 -10   1   18.11    3.11
  -7  10  -2    3.46    2.44
  -7  10  -2    0.90    2.06
   7 -10   2    2.40    2.76
  -7  10  -3   10.08    2.77
  -7  10  -3   13.41    3.29
   7 -10   3   14.44    3.32
  -7  10  -4    1.03    3.24
  -7  10  -4    2.24    2.55
   7 -10   4   -1.92    3.58
  -7  10  -5   20.74    4.22
  -7  10  -5   16.49    4.76
   7 -10   5   24.62    4.87
   7  11  -7    7.49    3.45
   7  11  -7    8.77    3.93
  -7  11   7   12.00    2.90
  -7  11   6   87.67    7.20
   7  11  -6   70.98    7.74
   7  11  -6   59.22    7.64
  -7 -11   6   72.25    7.06
   7  11  -5   11.08    3.33
   7  11  -5   10.62    2.93
   7  11  -4   14.57    3.08
   7  11  -4   13.75    2.88
   7  11  -3   13.39    2.91
  -7  11   3   12.75    2.53
  -7  11   2   37.61    4.39
   7  11  -2   29.19    3.95
   7  11  -1    7.26    2.21
  -7  11   1    6.96    2.36
  -7  11   1   12.78    2.68
  -7  11   0    3.04    2.31
  -7  11  -1   23.34    4.20
  -7  11  -1   33.85    5.00
   7 -11   1   31.48    4.38
  -7  11  -2  150.52   12.65
  -7  11  -2  153.49   11.87
   7 -11   2  145.13   12.51
  -7  11  -3    1.26    3.10
  -7  11  -3    3.67    2.54
   7 -11   3   -1.05    3.27
  -7  11  -4   10.75    3.47
  -7  11  -4    6.91    3.88
   7 -11   4   15.15    4.40
  -7  12   7   -6.22    3.20
   7  12  -7   -2.47    4.47
  -7 -12   7   -4.22    2.79
   7  12  -6  125.57   11.97
   7  12  -6  136.72   12.09
  -7  12   6  148.78   11.26
   7  12  -5    5.31    3.56
   7  12  -5   10.49    3.21
  -7  12   5    8.66    2.85
  -7  12   4   -0.30    2.55
   7  12  -4    0.09    3.00
   7  12  -4    0.53    2.41
   7  12  -3    1.47    3.22
  -7  12   3   -0.80    2.08
  -7  12   2  140.90   11.39
  -7  12   2  130.08   11.76
   7  12  -2  163.19   11.62
  -7  12   1   33.70    5.07
  -7  12   0    3.50    2.21
  -7  12   0    1.24    2.36
  -7  12  -1   95.40    8.48
  -7  12  -1  105.93    9.41
   7 -12   1   94.96    9.11
  -7  12  -2   58.09    7.63
  -7  12  -2   66.06    6.60
   7 -12   2   66.77    7.65
  -7  12  -3   -1.56    3.13
  -7  12  -3    6.67    3.56
   7 -12   3    1.55    3.72
   7  13  -5   32.21    4.81
   7  13  -5   35.20    6.46
  -7  13   5   32.83    5.72
   7  13  -4   73.88    7.84
  -7  13   4   68.52    7.72
   7  13  -4   74.31    8.61
   7  13  -3    9.79    3.29
   7  13  -3    8.44    2.97
  -7  13   3    9.37    2.71
   7  13  -2    6.67    2.67
   7  13  -2    6.32    3.87
  -7  13   2    6.62    2.84
  -7  13   2    5.82    2.35
  -7  13   1   12.62    3.31
  -7  13   0   28.85    5.12
  -7  13   0   36.45    6.11
  -7  13  -1   10.59    3.68
  -7  13  -1    4.01    2.72
  -7  13  -2  237.56   18.74
  -7  13  -2  238.55   19.49
   7 -13   2  256.35   19.20
   7  14  -3    1.23    4.04
  -7  14   3    2.40    2.98
   7  14  -3    4.57    3.47
  -7  14   3    6.21    3.22
   7  14  -2   69.25    7.10
  -7  14   2   59.25    6.75
  -7  14   2   70.65    7.88
  -7  14   1   24.44    4.32
  -7  14   1   28.75    4.87
  -7  14   0   26.99    3.78
  -7  14   0   38.16    7.01
   8   0 -11   -5.26    3.03
   8   0 -11   -0.11    3.52
  -8   0  11    3.64    3.60
  -8   0  10   40.44    5.55
   8   0 -10   41.72    5.40
   8   0 -10   49.60    6.11
   8   0  -9    1.12    2.09
   8   0  -9   -0.82    2.79
   8   0  -8    5.18    2.62
  -8   0   7    1.19    1.81
   8   0  -7    1.84    1.99
   8   0  -7   -2.46    1.75
   8   0  -6  278.04   20.42
  -8   0   6  277.90   20.54
   8   0  -5    0.78    1.26
  -8   0   5   -0.03    1.07
   8   0  -4 1786.65  125.00
  -8   0   4 1747.98  125.09
   8   0  -3    1.37    1.06
  -8   0   3    1.01    0.94
  -8   0   2  169.83   12.36
   8   0  -2  161.67   12.34
  -8   0   1    1.23    0.90
   8   0  -1   -0.12    1.06
  -8   0   0   16.08    2.06
   8   0   0   13.45    2.21
  -8   0  -1    0.08    0.98
  -8   0  -1    0.69    0.98
   8   0   1    0.36    1.23
  -8   0  -2   71.35    6.15
   8   0   2   71.75    6.21
  -8   0  -2   72.81    5.94
  -8   0  -3   -0.21    1.23
  -8   0  -3    1.49    1.31
   8   0   4  295.97   21.98
  -8   0  -4  302.48   21.59
  -8   0  -4  288.76   21.81
   8   0   5    2.76    2.21
  -8   0  -5    0.54    1.72
  -8   0  -5   -0.35    1.74
   8   0   6    9.37    3.37
  -8   0  -6    4.15    2.48
   8   1 -11    5.65    3.50
   8   1 -11    3.42    3.41
  -8   1  11    4.66    3.56
   8  -1 -11   11.90    3.12
  -8  -1  11    4.63    3.77
   8  -1 -11    5.46    3.60
  -8   1  10    3.26    2.49
   8   1 -10    5.20    3.25
   8   1 -10    6.05    2.71
   8  -1 -10    5.83    2.89
  -8  -1  10    3.26    2.60
   8  -1 -10    4.74    2.83
   8   1  -9   10.66    2.54
  -8   1   9    6.06    2.43
  -8  -1   9    5.73    2.46
   8  -1  -9   11.66    2.91
  -8   1   8  108.84    8.67
   8   1  -8  112.55    8.52
   8   1  -8  112.28    8.92
   8  -1  -8   97.07    8.22
   8  -1  -8   80.40    8.17
  -8  -1   8   88.01    8.32
   8   1  -7  313.68   22.58
  -8   1   7  297.52   22.55
   8   1  -7  310.47   22.39
   8  -1  -7  301.33   22.46
  -8  -1   7  304.57   22.67
   8  -1  -7  295.71   22.24
   8   1  -6  381.08   28.30
  -8   1   6  382.47   28.37
  -8  -1   6  406.77   28.51
   8  -1  -6  389.86   28.21
  -8   1   5    2.54    1.22
   8   1  -5    4.48    1.31
  -8  -1   5    3.35    1.37
   8  -1  -5    0.90    1.30
  -8  -1   4   10.01    1.90
   8   1  -3   15.89    2.19
  -8   1   3   11.65    2.06
   8  -1  -3    9.27    1.82
   8   1  -2   49.02    4.76
  -8   1   2   67.31    4.80
  -8  -1   2   56.46    4.69
   8  -1  -2   54.63    4.85
  -8   1   1   17.07    2.07
   8   1  -1   13.09    2.29
  -8  -1   1   15.48    2.10
   8   1   0  161.98   12.67
  -8   1   0  179.40   12.72
   8  -1   0  175.01   12.75
  -8  -1   0  164.36   12.61
  -8   1  -1    1.52    1.17
   8   1   1    2.39    1.32
  -8   1  -1    0.73    1.12
  -8  -1  -1    1.83    1.06
   8  -1   1    0.18    1.25
  -8   1  -2   25.17    3.10
  -8   1  -2   20.82    2.91
   8   1   2   22.87    3.15
  -8  -1  -2   26.03    2.65
  -8  -1  -2   24.43    3.01
   8  -1   2   20.45    3.18
  -8   1  -3    9.02    1.92
  -8   1  -3    9.64    1.93
   8  -1   3   10.22    2.11
  -8  -1  -3    9.25    1.84
  -8   1  -4  168.01   12.70
  -8   1  -4  166.95   13.07
   8   1   4  173.83   13.09
   8  -1   4  169.14   13.19
  -8  -1  -4  165.25   12.59
  -8  -1  -4  168.42   12.83
   8   1   5    1.01    2.27
  -8   1  -5    2.67    2.00
  -8   1  -5    2.40    1.79
   8  -1   5   -0.51    2.52
  -8  -1  -5   -0.65    1.67
  -8  -1  -5    1.01    1.71
  -8   1  -6    1.75    2.40
   8   1   6    3.34    2.80
  -8   1  -6    2.66    2.31
   8  -1   6    2.72    2.97
  -8   1  -7   29.95    4.51
   8   1   7   29.60    4.82
  -8   1  -7   24.34    3.80
   8  -1   7   22.33    4.97
   8   2 -11   17.45    3.97
  -8   2  11   20.07    4.25
   8   2 -11   17.09    3.97
   8  -2 -11   17.86    3.50
  -8  -2  11   21.67    4.93
   8   2 -10    2.42    3.40
  -8   2  10    8.64    2.72
   8   2 -10    7.39    3.06
   8  -2 -10    8.52    2.97
  -8  -2  10    4.86    2.74
   8   2  -9    5.01    2.52
   8   2  -9    3.60    2.73
  -8   2   9    1.96    2.22
   8  -2  -9    2.53    1.96
  -8  -2   9    8.11    2.28
   8   2  -8    5.15    2.17
  -8   2   8    4.86    2.21
   8   2  -8   -2.00    2.55
   8  -2  -8    4.53    1.79
   8  -2  -8    4.35    2.24
   8   2  -7  394.78   29.07
  -8   2   7  389.29   28.72
   8   2  -7  402.62   28.65
   8  -2  -7  376.77   28.33
   8  -2  -7  393.59   28.69
  -8  -2   7  396.79   28.82
   8   2  -6   78.43    7.63
   8  -2  -6  107.09    7.49
  -8   2   5    2.69    1.27
   8   2  -5    1.68    1.37
   8  -2  -5   -0.17    1.14
  -8  -2   5    1.26    1.19
  -8   2   4  167.48   12.82
   8   2  -4  178.86   12.91
   8  -2  -4  189.85   12.87
  -8  -2   4  152.34   12.80
  -8   2   3   99.00    7.75
   8   2  -3   97.30    7.77
  -8  -2   3  101.62    7.75
   8  -2  -3   96.12    7.68
   8   2  -2   14.16    2.29
  -8   2   2   18.26    2.40
  -8  -2   2   15.67    2.12
   8  -2  -2   12.49    2.25
  -8   2   1    8.40    1.65
   8   2  -1    6.80    1.54
   8  -2  -1    9.61    1.68
  -8  -2   1    5.64    1.31
   8   2   0   20.80    2.56
   8  -2   0   17.27    2.69
  -8  -2   0   16.81    2.10
   8   2   1    3.54    1.32
  -8   2  -1    2.24    1.29
  -8   2  -1    2.59    1.38
  -8  -2  -1    3.10    1.05
   8  -2   1    3.80    1.49
  -8  -2  -1    3.93    1.02
  -8   2  -2    6.43    1.63
   8   2   2    5.76    1.61
  -8   2  -2    7.36    1.74
  -8  -2  -2    5.22    1.33
   8  -2   2    1.57    1.98
  -8   2  -3   10.79    2.10
  -8   2  -3   11.77    2.30
   8   2   3   12.84    2.10
  -8  -2  -3   13.93    2.42
  -8   2  -4   78.07    7.04
  -8   2  -4   69.49    6.77
   8   2   4   89.99    7.15
   8  -2   4   66.52    7.13
  -8  -2  -4   92.95    6.47
  -8   2  -5   -1.14    1.97
   8   2   5    4.11    2.25
  -8   2  -5    3.02    2.10
   8  -2   5   -0.36    2.47
  -8   2  -6    7.04    2.64
   8   2   6    4.40    2.74
   8  -2   6    5.22    3.13
  -8   2  -7   59.19    6.76
  -8   2  -7   79.42    7.61
   8   2   7   64.17    7.96
   8  -2   7   72.59    9.01
   8   3 -10    3.66    3.04
  -8   3  10    4.86    2.70
  -8  -3  10    2.69    2.85
   8   3  -9   -1.81    3.22
   8   3  -9    4.58    2.59
  -8  -3   9    4.16    2.29
   8  -3  -9    3.34    1.86
   8  -3  -9    8.20    2.46
   8   3  -8   35.10    4.62
  -8   3   8   38.45    4.65
   8   3  -8   41.25    5.13
   8  -3  -8   34.60    4.65
   8  -3  -8   32.28    3.78
  -8  -3   8   35.20    4.13
   8   3  -7   27.70    4.96
  -8   3   7   37.22    4.11
   8   3  -7   28.02    4.16
  -8  -3   7   24.97    4.03
   8  -3  -7   33.80    4.39
   8  -3  -7   32.53    3.42
  -8   3   6  198.77   14.24
   8   3  -6  182.88   14.34
   8  -3  -6  184.04   13.96
  -8   3   5    0.73    1.22
   8   3  -5    1.21    1.37
   8  -3  -5   -1.14    1.19
  -8  -3   5   -0.75    1.44
  -8   3   4  321.21   22.68
   8   3  -4  329.27   22.74
   8  -3  -4  308.99   22.54
  -8  -3   4  285.22   22.61
   8   3  -3  116.75    8.49
  -8   3   3   93.99    8.22
  -8  -3   3  114.77    8.47
   8  -3  -3  108.82    8.35
  -8   3   2  106.94    9.25
   8   3  -2  134.53    9.48
   8  -3  -2  121.60    9.41
  -8  -3   2  129.35    9.44
   8   3  -1   23.39    2.71
  -8  -3   1   21.20    2.37
   8  -3  -1   21.58    2.80
   8   3   0    2.96    1.27
  -8   3   0    2.74    1.31
   8  -3   0    2.60    1.35
   8   3   1   -0.44    1.13
  -8   3  -1    0.72    1.15
  -8   3  -1    0.45    1.19
   8  -3   1   -1.51    1.36
  -8  -3  -1    0.78    0.90
  -8   3  -2    8.98    1.67
  -8   3  -2   10.38    1.88
   8   3   2   11.48    1.93
  -8  -3  -2    9.72    1.79
   8  -3   2    5.35    2.04
  -8  -3  -2    6.71    1.82
   8   3   3   68.52    5.92
  -8   3  -3   56.19    6.10
  -8   3  -3   73.64    5.67
   8  -3   3   59.54    6.32
  -8   3  -4   21.01    2.77
  -8   3  -4   21.28    3.93
   8   3   4   30.58    3.81
   8  -3   4   24.13    3.58
   8   3   5    0.92    2.19
  -8   3  -5    1.02    2.10
  -8   3  -5    3.03    1.99
   8  -3   5   -2.28    2.62
  -8   3  -6  153.11   12.31
  -8   3  -6  144.36   11.72
   8   3   6  139.56   12.19
   8  -3   6  162.89   13.03
  -8   3  -7   47.93    6.70
   8   3   7   37.52    5.57
  -8   3  -7   34.29    5.53
   8  -3   7   58.73    9.34
   8   4 -10    8.95    3.78
  -8   4  10    0.42    2.77
   8   4 -10    3.45    3.10
  -8  -4  10   -5.27    3.00
   8   4  -9   36.07    5.93
   8   4  -9   29.27    5.22
  -8   4   9   29.09    5.18
  -8  -4   9   24.64    3.99
   8   4  -8   14.91    2.72
   8   4  -8   13.69    2.89
  -8   4   8   13.73    2.74
   8  -4  -8   15.34    2.19
   8  -4  -8    9.55    2.22
  -8  -4   8    8.18    2.21
   8   4  -7  156.51   12.63
  -8   4   7  161.82   12.54
   8   4  -7  160.25   13.24
   8  -4  -7  154.50   12.03
   8  -4  -7  167.88   12.57
  -8  -4   7  162.49   12.76
  -8   4   6   25.41    3.37
   8  -4  -6   27.95    3.04
  -8   4   5   -1.53    1.24
  -8  -4   5   -1.07    1.30
   8  -4  -5    1.42    1.20
  -8   4   4    0.49    1.05
   8   4  -4    1.42    1.30
  -8  -4   4    0.26    1.07
   8  -4  -4    0.18    1.20
  -8   4   3   -0.59    1.07
   8   4  -3    1.20    1.15
   8  -4  -3   -0.88    1.15
  -8  -4   3    1.05    1.11
  -8   4   2   37.08    3.54
   8   4  -2   37.13    3.63
   8  -4  -2   34.59    3.66
   8   4  -1   17.75    2.69
  -8   4   1   19.57    2.62
  -8  -4   1   26.21    2.49
   8  -4  -1   19.56    2.89
   8   4   0   61.65    5.03
  -8   4   0   55.17    5.04
   8  -4   0   53.73    5.19
  -8  -4   0   59.89    4.95
  -8  -4   0   61.19    4.83
  -8   4  -1   29.08    3.56
   8   4   1   26.63    3.22
  -8   4  -1   35.04    3.31
   8  -4   1   28.45    3.71
  -8   4  -2   26.56    3.47
   8   4   2   21.99    2.98
   8  -4   2   20.03    3.76
   8   4   3   64.25    5.79
  -8   4  -3   59.76    5.79
  -8   4  -3   63.12    6.29
   8  -4   3   60.35    6.32
  -8   4  -4    4.88    1.83
  -8   4  -4    6.30    2.22
   8   4   4    5.64    2.01
   8  -4   4    4.93    2.46
  -8   4  -5   13.29    2.91
   8   4   5   16.76    2.91
   8  -4   5   11.62    3.33
  -8   4  -6   55.04    6.80
  -8   4  -6   70.48    6.18
   8   4   6   43.29    6.55
   8  -4   6   63.55    7.79
   8   4   7  140.69   12.09
  -8   4  -7  121.98   10.84
  -8   4  -7  133.64   11.95
  -8   5  10   51.90    6.97
   8   5 -10   34.70    5.74
   8   5 -10   41.71    6.49
  -8  -5  10   45.26    6.74
  -8   5   9   17.86    2.74
   8   5  -9   22.09    3.75
   8   5  -8   30.63    4.61
   8   5  -8   29.76    5.56
  -8   5   8   31.23    4.52
  -8   5   7   23.89    4.07
   8   5  -7   24.96    4.47
   8   5  -7   25.58    3.89
  -8  -5   7   22.48    4.12
  -8   5   6    0.35    1.51
   8   5  -6    1.64    1.78
  -8  -5   6   -0.32    1.91
   8  -5  -6    0.64    1.27
   8   5  -5    0.55    1.62
  -8   5   5    1.28    1.27
  -8  -5   5    2.59    1.27
   8  -5  -5   -0.22    1.15
   8   5  -4    6.05    1.75
  -8   5   4    3.29    1.42
   8  -5  -4    2.58    1.34
  -8  -5   4    1.78    1.10
  -8   5   3    2.51    1.03
   8   5  -3    2.15    1.31
   8  -5  -3    4.02    1.45
  -8  -5   3    1.10    1.04
   8   5  -2   43.61    3.97
  -8   5   2   39.64    3.75
  -8  -5   2   38.17    3.64
   8  -5  -2   40.51    4.00
  -8   5   1    3.04    1.34
   8   5  -1    2.52    1.28
  -8  -5   1    1.79    0.99
   8  -5  -1    2.64    1.42
  -8   5   0   -0.61    1.17
  -8   5   0    0.80    1.30
   8   5   0    0.42    1.26
   8  -5   0    0.14    1.36
  -8   5  -1   20.48    2.82
  -8   5  -1   24.64    3.48
   8   5   1   28.32    3.00
   8  -5   1   20.45    3.32
  -8   5  -2   12.66    2.44
  -8   5  -2   11.22    2.33
   8   5   2    9.25    1.83
  -8   5  -3   36.24    5.00
  -8   5  -3   40.42    4.60
   8   5   3   38.75    4.32
   8  -5   3   38.80    5.12
   8   5   4  195.23   15.25
  -8   5  -4  200.11   15.11
  -8   5  -4  205.98   15.83
   8  -5   4  209.48   15.95
   8   5   5  138.21   11.06
  -8   5  -5  138.48   11.04
  -8   5  -5  135.71   11.56
   8  -5   5  135.20   11.96
   8   5   6   37.36    5.60
  -8   5  -6   39.65    5.92
  -8   5  -6   28.17    5.30
   8  -5   6   36.60    5.36
   8   6 -10   46.50    8.81
  -8   6  10   64.99    7.95
   8   6 -10   48.08    7.71
  -8  -6  10   42.05    7.65
   8   6  -9   12.94    3.59
   8   6  -9   13.37    3.55
  -8   6   9   12.17    2.83
  -8  -6   9   11.71    2.94
   8   6  -8   16.25    3.51
  -8   6   8   14.96    3.15
   8   6  -8   16.05    3.71
  -8  -6   8   13.63    2.95
   8   6  -7   13.95    2.98
   8   6  -7   11.99    2.94
  -8   6   7   21.23    3.79
   8   6  -6   96.02    8.61
   8   6  -6   86.38    7.88
  -8  -6   6   93.31    8.11
   8   6  -5    4.53    1.86
  -8   6   5    3.89    1.45
   8  -6  -5   -0.34    1.29
  -8  -6   5    1.41    1.43
  -8   6   4   15.12    2.42
   8   6  -4    8.03    2.06
  -8  -6   4   10.77    1.63
   8   6  -3    9.44    2.07
  -8   6   3   10.42    2.03
  -8  -6   3   12.75    2.30
   8  -6  -3   12.61    1.99
  -8   6   2   14.43    2.55
   8   6  -2   15.82    2.62
  -8  -6   2   16.13    2.15
   8  -6  -2   21.01    2.90
  -8   6   1    9.92    1.88
   8   6  -1   13.30    2.42
   8  -6  -1   14.00    2.16
  -8   6   0   12.89    2.58
   8   6   0   15.85    2.56
   8  -6   0   18.37    2.77
   8   6   1   24.94    2.96
  -8   6  -1   21.72    3.52
   8  -6   1   19.72    3.29
  -8   6  -2   67.14    6.59
   8   6   2   64.06    5.93
  -8   6  -2   76.77    6.29
   8  -6   2   75.47    6.88
  -8   6  -3  315.24   22.45
   8   6   3  311.36   22.38
  -8   6  -3  301.68   23.02
   8  -6   3  296.65   22.93
  -8   6  -4   43.67    5.34
  -8   6  -4   55.05    5.80
   8   6   4   33.64    4.94
   8  -6   4   50.99    6.42
   8   6   5   61.41    6.16
  -8   6  -5   59.51    6.96
  -8   6  -5   53.80    5.91
   8  -6   5   56.82    7.55
  -8   6  -6   20.90    3.52
   8   6   6   16.73    3.73
  -8   6  -6   27.02    4.45
   8  -6   6   20.57    5.02
   8   7  -9    2.24    3.76
  -8   7   9    2.58    2.94
   8   7  -9    7.89    3.39
  -8  -7   9    3.32    2.99
   8   7  -8   69.29    7.09
  -8   7   8   55.94    6.01
   8   7  -8   55.61    6.91
  -8  -7   8   68.86    6.62
  -8   7   7  112.51    9.19
   8   7  -7   99.67   10.04
   8   7  -7  109.31    9.61
  -8  -7   7  120.60    9.32
  -8   7   6  147.33   10.59
   8   7  -6  128.37   10.95
   8   7  -6  132.11   11.12
  -8  -7   6  134.20   11.04
   8   7  -5   50.49    5.60
  -8   7   5   56.65    5.04
  -8  -7   5   54.42    5.14
   8   7  -4   20.68    3.39
  -8   7   4   25.41    3.09
   8   7  -3   75.13    6.65
  -8   7   3   74.16    6.37
  -8  -7   3   84.67    6.43
   8  -7  -3   74.87    6.37
  -8   7   2    1.72    1.50
   8   7  -2    0.62    1.31
   8  -7  -2    3.19    1.79
  -8   7   1    2.75    1.27
   8   7  -1    3.00    1.53
   8  -7  -1    1.52    1.76
  -8   7   0   25.89    3.91
   8   7   0   26.47    3.29
  -8   7   0   36.75    4.01
   8  -7   0   26.19    4.24
   8   7   1   68.39    5.98
  -8   7  -1   76.81    6.21
  -8   7  -1   73.42    6.65
   8  -7   1   65.67    6.72
  -8   7  -2    2.63    1.91
   8   7   2    1.22    1.46
  -8   7  -2    0.56    1.75
   8  -7   2    0.48    2.28
  -8   7  -3    6.81    2.63
   8   7   3    7.52    1.83
   8  -7   3    7.26    2.84
  -8   7  -4  228.89   16.48
  -8   7  -4  216.63   17.11
   8   7   4  195.20   16.28
   8  -7   4  228.17   17.32
  -8   7  -5   -0.98    2.48
  -8   7  -5    0.69    2.99
   8   7   5    1.36    2.60
   8  -7   5   -1.22    3.57
   8   7   6    1.79    2.97
  -8   7  -6    1.96    3.26
  -8   7  -6    2.78    3.83
   8  -7   6    0.35    5.20
  -8   8   9    6.04    3.02
  -8  -8   9    2.86    3.38
   8   8  -8    6.44    3.20
   8   8  -8    4.52    3.05
  -8  -8   8    6.65    2.73
   8   8  -7   56.74    6.71
  -8   8   7   53.70    5.56
   8   8  -7   51.35    6.14
  -8  -8   7   49.86    5.47
   8   8  -6    3.65    2.21
   8   8  -6    3.69    2.58
  -8   8   6    3.09    2.21
  -8  -8   6    6.11    2.22
   8   8  -5    9.32    2.49
  -8  -8   5    7.13    1.96
  -8   8   4   41.03    4.20
  -8  -8   4   45.74    4.23
   8   8  -3   -3.08    1.50
  -8   8   3    1.36    1.36
   8  -8  -3   -2.69    1.76
   8   8  -2   41.15    4.61
  -8   8   2   54.20    4.35
   8  -8  -2   41.21    4.69
  -8   8   1   36.66    4.49
   8   8  -1   35.22    3.87
   8  -8  -1   36.09    4.36
  -8   8   0    2.47    1.82
  -8   8   0    0.72    1.54
   8   8   0    1.79    1.51
   8  -8   0   -0.84    1.95
   8   8   1   67.84    5.76
  -8   8  -1   74.80    6.54
  -8   8  -1   58.10    5.82
  -8   8  -2    5.84    2.36
  -8   8  -2    1.98    1.71
   8  -8   2    3.96    2.50
  -8   8  -3   -1.64    2.42
   8   8   3    0.69    1.80
  -8   8  -3   -3.72    2.09
   8  -8   3    1.49    2.73
  -8   8  -4   50.93    6.30
   8   8   4   34.88    4.52
  -8   8  -4   48.83    5.40
   8  -8   4   53.25    7.16
  -8   8  -5   12.27    3.44
   8   8   5   20.32    3.31
  -8   8  -5   16.55    3.96
   8  -8   5   11.71    4.28
   8   9  -8    6.59    3.76
  -8   9   8    8.72    2.70
   8   9  -8   12.46    4.16
   8   9  -7   12.10    3.44
   8   9  -7   30.81    5.26
  -8  -9   7   18.00    2.86
   8   9  -6    4.77    2.54
  -8   9   6    7.25    2.39
   8   9  -6    1.94    3.09
  -8  -9   6   11.02    2.52
  -8   9   4   38.79    4.47
   8   9  -4   31.86    4.55
  -8  -9   4   35.80    4.29
  -8   9   3    4.95    2.35
   8   9  -3    9.36    2.27
  -8   9   2    1.81    2.02
   8  -9  -2    4.19    2.01
   8   9  -1   11.38    2.27
  -8   9   1   13.19    2.70
  -8   9   1   10.98    2.09
   8  -9  -1    7.61    2.34
  -8   9   0   10.74    2.04
   8   9   0   14.76    2.30
  -8   9   0   11.74    2.63
   8  -9   0    8.77    2.77
   8   9   1   16.76    2.63
  -8   9  -1   15.22    3.14
  -8   9  -1   19.66    3.37
  -8   9  -2  115.57    9.87
  -8   9  -2  106.27    9.03
   8  -9   2  109.07    9.78
  -8   9  -3    5.04    2.82
  -8   9  -3    4.22    2.26
   8  -9   3    2.96    3.15
  -8   9  -4   10.91    2.95
  -8   9  -4   11.09    3.52
   8  -9   4   10.36    3.93
  -8   9  -5    3.13    3.82
  -8   9  -5    4.98    3.89
   8  -9   5    4.70    4.40
  -8  10   8   -4.94    2.67
   8  10  -8    1.13    3.88
   8  10  -8   -5.35    4.67
  -8 -10   8    1.82    3.03
   8  10  -7   73.20    8.07
   8  10  -7   63.21    8.20
  -8  10   7   87.26    6.97
  -8  10   6   -0.62    2.50
   8  10  -6   -1.09    3.25
   8  10  -6    2.92    2.82
  -8 -10   6   -2.21    2.09
   8  10  -5    5.75    2.58
   8  10  -5    2.56    2.84
  -8  10   5    4.89    2.16
  -8 -10   5    3.82    1.80
   8  10  -4   11.09    2.57
  -8  10   4   12.03    2.63
   8  10  -3   10.39    2.52
  -8  10   3   10.26    2.26
  -8  10   2   26.60    4.50
   8  10  -2   32.24    4.16
  -8  10   1    3.22    1.77
   8  10  -1    6.18    2.38
  -8  10   1    5.76    2.24
   8 -10  -1    3.81    2.26
   8  10   0   36.02    4.44
  -8  10   0   38.88    4.23
   8 -10   0   33.60    4.59
   8  10   1   42.90    4.40
  -8  10  -1   32.05    4.74
  -8  10  -1   40.62    5.38
   8 -10   1   38.72    5.75
  -8  10  -2   29.28    4.74
  -8  10  -2   49.07    6.34
   8 -10   2   41.43    6.13
  -8  10  -3    5.93    3.17
  -8  10  -3   -0.11    2.55
   8 -10   3    3.81    3.53
  -8  10  -4    8.29    3.66
  -8  10  -4   11.30    4.11
   8 -10   4    6.95    4.15
   8  11  -7   30.21    5.12
   8  11  -7   28.41    5.29
  -8  11   7   39.15    5.27
   8  11  -6   10.10    3.62
   8  11  -6   13.57    3.50
  -8 -11   6   11.17    2.77
   8  11  -5    0.20    3.32
   8  11  -5    1.45    2.64
  -8  11   5   -2.19    2.34
   8  11  -4    8.67    2.69
  -8  11   4   10.21    2.69
   8  11  -4    7.88    3.03
   8  11  -3   10.42    2.80
  -8  11   3   12.35    2.42
   8  11  -2   17.83    2.99
  -8  11   1    3.22    2.47
   8  11  -1    4.37    2.12
  -8  11   1    0.40    1.92
  -8  11   0   70.34    6.70
  -8  11   0   57.15    5.90
   8 -11   0   41.23    6.62
  -8  11  -1    2.93    2.94
  -8  11  -1   -2.73    2.27
   8 -11   1    1.77    2.95
  -8  11  -2    5.57    2.73
  -8  11  -2   13.93    3.53
   8 -11   2    8.60    3.47
  -8  11  -3    2.95    3.60
  -8  11  -3    1.95    3.22
   8 -11   3    3.07    3.91
   8  12  -6   86.80    9.49
   8  12  -6   74.51    8.56
  -8  12   6   67.67    7.14
  -8  12   5    8.25    2.44
   8  12  -5    9.70    3.84
   8  12  -4   91.79    8.93
  -8  12   4  103.44    8.28
   8  12  -4   91.12    9.58
  -8  12   3    7.16    2.32
   8  12  -3    8.22    2.71
  -8  12   2   16.66    3.32
   8  12  -2   16.55    3.11
  -8  12   2   13.03    2.96
   8  12  -1   26.08    4.72
  -8  12   1   21.35    3.36
  -8  12   1   29.88    5.51
  -8  12   0    9.05    3.09
  -8  12   0    5.06    2.41
  -8  12  -1    0.27    2.67
  -8  12  -1    0.84    3.32
   8 -12   1    3.10    3.40
  -8  12  -2    7.99    3.92
  -8  12  -2   11.16    3.48
   8 -12   2    2.35    3.72
   8  13  -4   13.36    4.06
  -8  13   3   39.35    5.95
   8  13  -3   14.68    4.55
  -8  13   3   24.38    3.63
   8  13  -3   23.95    3.99
  -8  13   2   21.46    3.57
  -8  13   2   35.53    6.07
   8  13  -2   21.28    3.77
  -8  13   1   18.25    3.92
   8  13  -1   14.24    3.16
  -8  13   0  122.82   10.49
  -8  13   0   94.68    9.21
  -8  13  -1   21.66    4.13
   9   0 -10   -3.47    2.85
  -9   0  10   -1.69    2.71
   9   0 -10   -2.38    3.45
   9   0  -9    0.46    2.40
   9   0  -8   12.84    3.10
  -9   0   8   11.41    2.26
   9   0  -8   11.05    2.59
  -9   0   7    1.41    1.87
   9   0  -7   -0.95    2.60
   9   0  -6   27.55    3.72
  -9   0   6   31.43    4.09
   9   0  -5   -0.55    1.36
  -9   0   5    1.39    1.28
   9   0  -4 3101.04  218.74
  -9   0   4 3097.31  218.87
   9   0  -3   -0.75    1.19
  -9   0   3    1.61    1.17
   9   0  -2  133.23   10.32
  -9   0   2  136.54   10.31
   9   0  -1    0.53    1.26
  -9   0   1   -0.22    1.21
   9   0   0    8.55    1.87
  -9   0   0    8.14    1.64
  -9   0  -1    0.95    1.33
  -9   0  -1   -0.17    1.07
  -9   0  -2   83.62    7.27
   9   0   2  105.79    7.70
  -9   0  -2   86.61    7.58
   9   0   3   -0.61    1.86
  -9   0  -3   -0.93    1.51
  -9   0  -3   -0.31    1.58
  -9   0  -4   24.09    3.27
   9   0   4   24.71    3.62
  -9   0  -5    0.21    2.11
   9   0   5   -0.54    2.79
  -9   0  -6   18.00    3.02
  -9   0  -6   18.03    3.34
   9   0   6   13.40    4.07
   9   1 -10   17.23    3.72
   9   1 -10   17.41    3.37
  -9  -1  10   21.82    3.49
   9  -1 -10   15.94    3.42
   9  -1 -10   13.91    3.05
  -9   1   9    4.00    2.45
   9   1  -9   -0.82    2.85
   9   1  -9    0.22    2.22
  -9  -1   9    0.76    2.47
   9  -1  -9   -0.47    2.22
   9  -1  -9   -1.30    2.70
  -9   1   8   44.26    4.61
   9   1  -8   38.60    5.60
   9   1  -8   39.38    4.67
   9  -1  -8   38.28    4.60
  -9  -1   8   28.21    4.48
   9  -1  -8   40.25    5.80
  -9   1   7   23.12    3.70
   9   1  -7   12.44    2.60
   9   1  -7   16.16    2.88
   9  -1  -7   14.14    3.12
  -9  -1   7   15.84    2.92
   9  -1  -7   17.73    3.20
   9   1  -6   26.44    3.61
  -9   1   6   24.17    3.74
  -9  -1   6   24.77    3.88
   9   1  -5  676.97   48.95
  -9   1   5  591.95   48.92
   9  -1  -5  789.57   49.00
  -9  -1   5  676.79   49.09
   9   1  -4    8.16    1.84
  -9   1   4    4.43    1.32
   9  -1  -4    2.07    1.61
  -9  -1   4    6.10    1.32
   9   1  -3    2.31    1.40
  -9   1   3   -1.59    1.22
  -9  -1   3   -0.21    0.97
  -9   1   2    9.61    1.57
   9   1  -2    5.82    1.45
  -9  -1   2    5.76    1.33
  -9   1   1   85.40    6.74
   9   1  -1   82.92    6.87
   9  -1  -1   84.35    6.91
  -9   1   0    0.27    1.14
   9   1   0    0.31    1.44
  -9  -1   0    0.88    1.03
   9  -1   0    0.39    1.35
  -9   1  -1   88.87    6.94
  -9   1  -1   81.10    6.39
   9   1   1   68.72    6.72
  -9  -1  -1   94.72    6.85
   9  -1   1   84.89    6.92
  -9  -1  -1   66.60    6.24
  -9   1  -2    5.88    1.75
   9   1   2    3.87    1.75
  -9   1  -2    6.68    1.86
  -9  -1  -2    6.47    1.73
  -9  -1  -2    5.87    1.70
   9  -1   2    6.24    1.97
   9   1   3   16.89    2.86
  -9   1  -3   15.44    2.84
  -9  -1  -3   23.13    3.05
   9  -1   3   16.67    2.86
   9   1   4   18.90    2.92
  -9   1  -4   14.69    2.65
  -9  -1  -4   13.80    2.29
  -9  -1  -4   18.01    2.73
   9  -1   4   13.19    2.99
  -9   1  -5   -1.94    2.19
  -9   1  -5    2.11    2.19
   9   1   5    3.05    2.74
   9  -1   5    2.63    2.96
  -9  -1  -5   -2.55    2.02
  -9   1  -6   53.17    6.10
   9   1   6   43.93    7.19
  -9   1  -6   51.79    5.64
   9  -1   6   41.42    7.63
   9   2 -10    7.11    3.04
  -9   2  10    2.67    2.99
   9   2 -10    7.06    3.60
   9  -2 -10    4.92    2.48
  -9  -2  10    5.77    3.05
   9  -2 -10    3.66    3.21
  -9   2   9    5.49    2.82
   9   2  -9    2.87    3.08
   9   2  -9    9.13    2.87
   9  -2  -9   12.12    2.54
   9  -2  -9   19.17    3.11
  -9  -2   9    4.15    2.38
   9   2  -8    2.38    2.22
  -9   2   8    7.77    1.94
   9  -2  -8    3.11    2.71
  -9   2   7    7.25    2.10
   9   2  -7    2.06    2.03
   9   2  -7    0.41    2.73
  -9   2   6  131.91   11.00
   9   2  -6  149.27   10.94
   9  -2  -6  133.46   10.69
  -9  -2   6  142.90   11.27
   9   2  -5  189.24   13.92
   9  -2  -5  177.31   13.74
   9   2  -4   18.00    2.81
  -9   2   4   14.51    2.59
   9  -2  -4   15.01    2.31
  -9  -2   4   14.21    1.99
   9   2  -3    9.12    1.82
  -9   2   3    4.68    1.29
   9  -2  -3    4.44    1.47
  -9  -2   3    7.61    1.42
   9   2  -2  354.31   25.35
  -9   2   2  363.97   25.42
  -9  -2   2  328.45   25.27
   9  -2  -2  351.36   25.35
  -9   2   1    8.91    1.76
   9   2  -1   12.23    2.01
  -9  -2   1   16.72    2.50
   9  -2  -1   11.42    2.22
   9   2   0   18.82    2.85
  -9   2   0   20.56    2.60
  -9  -2   0   17.03    2.58
   9  -2   0   16.79    2.70
  -9  -2   0   17.37    2.67
  -9   2  -1    6.64    1.66
  -9   2  -1    3.97    1.91
   9   2   1    4.74    1.51
  -9  -2  -1    4.98    1.58
  -9  -2  -1    5.31    1.39
   9  -2   1    4.35    1.83
   9   2   2   61.04    5.83
  -9   2  -2   66.15    5.92
   9  -2   2   57.44    6.03
  -9  -2  -2   64.48    5.41
  -9  -2  -2   62.58    5.57
  -9   2  -3   82.58    7.11
   9   2   3   84.94    7.33
  -9   2  -3   90.60    7.57
  -9  -2  -3   77.12    6.87
  -9  -2  -3   84.86    6.83
   9  -2   3   76.98    7.43
   9   2   4    1.11    2.13
  -9   2  -4    5.89    2.13
  -9   2  -4   -0.48    1.95
   9  -2   4    1.08    2.39
  -9   2  -5    2.51    2.07
   9   2   5    1.54    2.68
  -9   2  -5   -0.23    2.35
   9  -2   5   -1.44    2.97
   9   2   6   22.82    4.01
  -9   2  -6   14.55    3.39
  -9   2  -6    9.26    2.93
   9  -2   6   16.69    4.49
   9   3 -10   58.80    7.96
  -9   3  10   53.49    7.06
   9   3 -10   62.67    7.43
  -9  -3  10   59.71    7.43
   9  -3 -10   58.19    7.26
   9   3  -9    3.94    3.17
  -9   3   9    9.42    2.93
   9   3  -9    8.08    3.00
   9  -3  -9    5.39    3.05
  -9   3   8    2.10    1.89
   9   3  -8    1.25    2.19
   9   3  -8    5.28    2.77
  -9  -3   8   -0.54    2.11
   9   3  -7    0.46    1.89
  -9   3   7    2.46    1.99
   9   3  -7   -2.27    2.35
   9  -3  -7   -0.21    2.23
   9  -3  -7    1.31    1.66
  -9  -3   7   -1.26    1.79
   9   3  -6   43.39    4.83
  -9   3   6   40.01    4.67
  -9  -3   6   43.14    5.02
   9  -3  -6   40.23    4.31
  -9   3   5   24.92    2.78
   9  -3  -5   20.20    2.97
  -9   3   4   -1.75    1.41
  -9  -3   4    0.07    1.35
   9  -3  -4   -1.47    1.26
   9   3  -3   57.51    5.16
  -9   3   3   58.02    4.94
  -9  -3   3   61.85    5.17
   9  -3  -3   50.15    4.99
  -9   3   2   47.68    4.50
   9   3  -2   55.88    4.85
   9  -3  -2   50.01    4.77
  -9  -3   2   54.91    4.79
   9   3  -1   21.59    2.86
  -9   3   1   16.31    2.68
  -9  -3   1   23.83    2.61
   9  -3  -1   16.15    2.69
   9   3   0    9.82    1.85
  -9   3   0    4.18    1.81
  -9   3   0   10.26    1.84
   9  -3   0    3.06    1.81
  -9  -3   0    7.75    1.26
  -9  -3   0    6.54    1.59
   9   3   1   63.59    5.73
  -9   3  -1   60.15    6.02
   9  -3   1   69.81    6.14
  -9  -3  -1   69.58    5.40
  -9  -3  -1   63.69    5.54
  -9   3  -2    0.48    1.83
   9   3   2   -2.42    1.62
  -9  -3  -2    1.16    1.41
  -9  -3  -2    1.50    1.31
   9  -3   2   -0.60    1.76
  -9   3  -3    3.02    1.97
  -9   3  -3    4.12    2.27
   9   3   3    1.52    1.95
   9  -3   3    3.99    2.25
   9   3   4    4.23    2.29
  -9   3  -4    3.95    2.24
  -9   3  -4    7.73    1.88
   9  -3   4    5.42    2.71
  -9   3  -5    3.67    2.28
  -9   3  -5    1.48    2.50
   9   3   5    2.43    2.66
   9  -3   5    1.53    3.17
  -9   3  -6   49.22    6.01
  -9   3  -6   58.68    7.11
   9   3   6   57.39    7.20
   9  -3   6   63.44    8.93
   9   4 -10    6.69    3.47
   9   4 -10   13.00    4.32
  -9   4  10    5.43    3.67
  -9  -4  10    7.26    3.90
   9   4  -9   43.58    6.78
   9   4  -9   44.23    6.22
  -9   4   9   46.72    5.71
   9  -4  -9   60.62    6.35
   9  -4  -9   48.09    5.23
  -9  -4   9   55.39    6.10
  -9   4   8   16.72    2.62
   9   4  -8   15.01    3.29
   9   4  -8   17.63    3.44
   9  -4  -8   15.66    2.47
   9  -4  -8   12.26    2.59
  -9  -4   8   10.42    2.86
  -9   4   7    4.38    2.08
   9   4  -7    6.04    2.29
   9  -4  -7    4.86    2.33
   9  -4  -7    7.95    1.71
  -9   4   6    0.44    1.82
   9   4  -6    0.07    1.71
  -9  -4   6   -0.63    1.72
   9  -4  -6   -0.50    1.46
  -9   4   5    4.57    1.40
   9   4  -5    3.29    1.70
  -9   4   4   54.58    5.20
   9   4  -4   61.67    5.52
  -9  -4   4   56.55    5.31
   9  -4  -4   63.14    5.23
   9   4  -3    5.94    1.74
  -9   4   3   10.75    1.88
  -9  -4   3    8.39    1.70
   9  -4  -3   10.98    1.94
  -9   4   2   62.75    5.34
   9   4  -2   60.07    5.45
  -9  -4   2   58.63    5.34
   9  -4  -2   64.46    5.50
   9   4  -1   77.22    6.33
   9  -4  -1   73.19    6.48
  -9  -4   1   75.16    6.11
  -9   4   0   20.20    3.19
   9   4   0   18.63    2.92
  -9  -4   0   22.09    2.55
   9  -4   0   14.19    2.74
   9   4   1    0.10    1.48
  -9   4  -1    4.07    1.73
  -9   4  -1    0.28    1.84
   9  -4   1    2.56    1.81
  -9   4  -2   13.74    2.48
   9   4   2    6.97    2.12
  -9   4  -2   11.99    2.57
   9  -4   2    9.41    2.68
  -9   4  -3    3.92    2.27
  -9   4  -3    9.43    2.09
   9  -4   3    6.06    2.63
  -9   4  -4    1.64    2.10
   9   4   4    2.86    2.20
  -9   4  -4    3.49    2.22
   9  -4   4    2.82    2.90
  -9   4  -5   -1.40    2.44
  -9   4  -5    1.65    2.73
   9   4   5   -1.47    2.49
   9  -4   5    3.20    3.45
  -9   4  -6   72.27    7.66
   9   4   6   90.47    8.89
  -9   4  -6   91.58    8.76
   9  -4   6   72.99   10.53
   9   5 -10   46.86    7.37
  -9   5  10   38.60    4.73
  -9  -5  10   30.99    5.01
   9   5  -9    5.26    3.13
  -9   5   9    1.43    2.48
   9   5  -9    2.90    3.41
  -9  -5   9    2.94    2.86
  -9   5   8    0.97    2.13
   9   5  -8   -3.04    3.08
   9   5  -8    2.72    2.59
  -9  -5   8    6.08    2.40
  -9   5   7   10.74    2.41
   9   5  -7    5.26    2.67
   9   5  -7    9.99    2.67
   9  -5  -7   12.38    2.64
   9  -5  -7   10.03    2.05
  -9   5   6   10.24    2.29
   9   5  -6   16.46    2.87
   9  -5  -6   15.28    2.86
  -9  -5   6   17.39    2.56
  -9   5   5    7.37    2.07
   9   5  -5    4.70    2.07
   9  -5  -5    7.95    1.81
   9   5  -4    4.71    1.74
   9  -5  -4    1.80    1.48
  -9  -5   4    1.04    1.50
   9   5  -3   17.73    2.40
  -9  -5   3   12.55    1.74
   9   5  -2    3.64    1.58
   9  -5  -2    3.75    1.71
  -9   5   1    6.43    1.62
   9   5  -1    3.99    1.53
   9  -5  -1    2.85    1.74
  -9  -5   1    0.40    1.11
  -9   5   0   11.30    2.27
   9   5   0   11.56    2.13
   9  -5   0   10.81    2.41
  -9   5  -1   -1.66    1.63
   9   5   1    2.46    1.48
  -9   5  -1   -1.10    1.67
   9  -5   1   -1.66    1.94
  -9   5  -2    7.77    2.19
  -9   5  -2    0.58    1.65
   9  -5   2    7.43    2.38
  -9   5  -3   -3.04    2.23
   9  -5   3   -2.42    2.42
  -9   5  -4    6.44    2.67
   9   5   4   11.71    2.71
  -9   5  -4    9.84    2.60
   9  -5   4    7.44    3.38
   9   5   5   39.32    5.20
  -9   5  -5   28.51    3.80
  -9   5  -5   32.63    5.86
   9  -5   5   38.14    5.46
  -9   5  -6  153.01   13.36
   9   5   6  150.90   13.09
   9   6  -9   -0.50    3.11
  -9   6   9   -3.30    2.70
   9   6  -9   -0.20    3.71
  -9  -6   9   -3.30    2.86
   9   6  -8   -0.45    2.76
  -9   6   8   -3.05    2.08
  -9  -6   8   -1.08    2.49
  -9   6   7   19.76    3.81
   9   6  -7   32.65    4.57
   9   6  -7   24.31    3.88
  -9  -6   7   28.00    4.23
   9   6  -6   72.71    7.36
  -9   6   6   84.16    7.04
  -9  -6   6   90.10    7.43
  -9   6   5    2.05    1.86
  -9   6   4  374.65   26.82
   9   6  -4  367.73   26.93
  -9  -6   4  364.99   26.81
   9  -6  -4  363.68   26.64
  -9   6   3   37.62    4.00
   9   6  -3   37.99    4.02
  -9  -6   3   26.25    3.54
   9  -6  -3   36.24    3.86
  -9   6   2  102.33    8.43
  -9  -6   2  100.70    7.97
   9  -6  -2  102.04    8.32
  -9   6   1    1.09    1.72
   9   6  -1    1.47    1.72
  -9   6   0    2.51    1.77
   9   6   0    2.33    1.52
  -9   6   0    3.10    1.63
  -9   6  -1   58.32    5.92
  -9   6  -1   63.71    6.46
   9   6   1   73.08    5.99
   9  -6   1   74.45    6.66
  -9   6  -2   10.38    2.35
   9   6   2    8.36    2.26
  -9   6  -2   14.19    2.76
   9  -6   2   12.94    2.89
  -9   6  -3    2.09    2.51
  -9   6  -3   -0.62    2.09
   9  -6   3   -0.02    2.80
  -9   6  -4    4.72    2.34
  -9   6  -4   -1.85    2.64
   9   6   4   -1.61    2.30
   9  -6   4    3.94    3.35
  -9   6  -5   -1.57    3.13
  -9   6  -5   -2.16    2.89
   9   6   5    3.15    2.62
   9  -6   5    2.49    3.90
   9   7  -9    3.80    4.38
   9   7  -9    0.18    3.89
  -9   7   9    2.41    2.75
  -9  -7   9    2.09    3.24
   9   7  -8   -2.12    3.24
  -9   7   8   -2.84    2.41
   9   7  -8   -3.52    2.66
  -9  -7   8   -2.04    2.65
   9   7  -7    0.97    3.15
  -9   7   6   31.30    4.40
   9   7  -6   27.44    4.42
   9   7  -6   17.43    3.36
  -9  -7   6   23.56    3.71
  -9   7   5  126.03   10.18
   9   7  -5  128.26   10.49
  -9  -7   5  133.74   10.14
   9   7  -4    0.61    1.78
  -9   7   4    1.02    1.78
  -9  -7   4    1.96    1.71
   9  -7  -4    1.50    1.71
   9   7  -3   43.33    4.44
  -9   7   3   37.30    4.45
   9  -7  -3   39.17    4.36
  -9  -7   3   37.40    4.22
   9   7  -2   32.00    4.26
  -9   7   2   40.39    4.44
   9  -7  -2   44.22    4.66
   9   7  -1    0.86    1.86
  -9   7   1    6.15    1.93
   9  -7  -1   -2.88    1.91
  -9   7   0   16.38    2.42
  -9   7   0   19.89    3.67
   9   7   0   17.42    3.24
  -9   7  -1   52.84    5.41
  -9   7  -1   62.85    6.18
   9  -7   1   67.24    6.43
  -9   7  -2   15.56    3.25
   9   7   2   10.93    2.39
   9  -7   2   16.37    3.44
  -9   7  -3    3.59    2.81
  -9   7  -3    3.38    2.33
   9  -7   3    8.76    3.47
  -9   7  -4    6.57    2.62
   9   7   4    6.28    2.65
  -9   7  -4    7.35    3.24
   9  -7   4    5.33    3.61
   9   7   5    6.79    2.96
  -9   7  -5    4.50    3.82
  -9   7  -5    3.68    3.45
   9  -7   5    5.47    4.88
   9   8  -8    2.61    3.71
   9   8  -8   -5.16    3.33
  -9   8   8   -3.71    2.69
  -9  -8   8   -0.54    3.00
   9   8  -7    8.01    3.73
  -9   8   7   21.21    3.72
   9   8  -7   16.47    3.47
  -9  -8   7   15.84    2.95
   9   8  -6   -0.23    2.28
  -9   8   6    1.88    2.02
   9   8  -6   -1.86    3.01
  -9  -8   6    2.15    2.32
  -9   8   5   15.52    2.68
   9   8  -5    8.78    2.55
   9   8  -4   18.03    3.04
  -9   8   4   18.95    3.54
  -9  -8   4   16.59    2.30
   9  -8  -4   22.81    2.92
  -9   8   3   12.16    2.69
   9   8  -3   14.36    2.67
   9  -8  -3   18.51    2.76
  -9   8   2   16.71    2.80
   9   8  -2   24.69    3.64
   9  -8  -2   17.62    3.11
  -9   8   1   12.31    2.57
   9   8  -1    7.18    1.98
  -9   8   1    3.25    1.72
   9  -8  -1    0.59    2.33
  -9   8   0    6.50    1.86
  -9   8   0    5.00    2.13
   9  -8   0    4.55    2.51
  -9   8  -1    9.60    2.63
  -9   8  -1    4.13    2.18
   9   8   1   -0.10    2.00
   9  -8   1    7.29    2.66
   9   8   2    2.05    1.95
  -9   8  -2   -0.34    2.24
  -9   8  -2    0.10    2.47
   9  -8   2   -0.97    2.87
  -9   8  -3    5.15    2.50
  -9   8  -3   12.89    3.39
   9  -8   3    9.86    3.71
  -9   8  -4    2.88    3.09
   9   8   4    8.67    3.00
  -9   8  -4    6.19    3.57
   9  -8   4    7.77    3.97
   9   9  -8    2.45    4.60
   9   9  -8    3.02    4.33
  -9   9   8   -4.74    2.80
  -9  -9   8   -1.66    3.24
   9   9  -7   -0.34    3.18
  -9   9   7   -0.62    2.50
   9   9  -7    6.31    3.66
  -9  -9   7    2.95    2.92
   9   9  -6    3.35    2.88
   9   9  -6    6.23    3.29
  -9  -9   6   -0.51    2.38
   9   9  -5   18.10    3.22
  -9  -9   5   24.98    3.89
   9   9  -4   -0.11    2.08
  -9   9   4   -0.68    1.83
  -9  -9   4   -0.08    1.86
  -9   9   3  111.09    9.59
   9   9  -3  130.87    9.99
   9   9  -2   69.58    6.51
  -9   9   2   77.87    6.40
   9  -9  -2   63.86    6.68
  -9   9   1   12.68    2.84
  -9   9   1   13.13    2.35
   9  -9  -1   11.12    2.95
  -9   9   0    4.85    2.48
  -9   9   0   -1.73    2.21
   9   9   0    1.98    2.03
   9  -9   0    3.23    2.78
   9   9   1    5.65    2.24
  -9   9  -1    7.88    2.33
  -9   9  -1    7.79    2.78
   9  -9   1    4.17    2.84
  -9   9  -2   50.59    5.72
  -9   9  -2   57.74    6.85
   9  -9   2   53.75    7.13
  -9   9  -3   -3.64    2.83
  -9   9  -3   -2.36    3.02
   9   9   3    3.74    2.52
   9  -9   3    0.79    3.61
  -9   9  -4    3.37    4.49
  -9   9  -4    0.29    3.66
   9  -9   4    7.45    4.55
   9  10  -7    3.24    4.23
  -9  10   7    5.76    2.79
   9  10  -7    3.43    3.60
  -9 -10   7    5.07    2.87
   9  10  -6   63.13    7.79
   9  10  -6   63.35    7.39
  -9  10   6   47.50    5.97
  -9 -10   6   75.36    6.75
  -9  10   5    1.50    2.20
   9  10  -5    5.15    2.78
   9  10  -5    3.46    3.46
  -9 -10   5    5.99    2.21
   9  10  -4   30.14    5.05
  -9  10   4   46.89    4.68
   9  10  -3   52.91    5.78
  -9  10   3   53.56    5.36
  -9  10   2    2.05    1.96
   9  10  -2    1.70    2.16
  -9  10   1   -0.85    2.36
   9  10  -1    1.43    2.32
  -9  10   1    4.67    2.49
  -9  10   0    1.81    2.65
  -9  10   0    3.98    2.38
   9 -10   0   -1.45    2.93
  -9  10  -1   10.54    3.22
  -9  10  -1    9.71    2.59
   9 -10   1    3.11    3.20
  -9  10  -2    9.47    3.56
  -9  10  -2    8.66    2.91
   9 -10   2    6.71    3.79
  -9  10  -3    6.45    3.44
  -9  10  -3    7.25    4.18
   9 -10   3    5.00    4.24
  -9  11   6   54.80    6.45
   9  11  -6   55.73    7.55
   9  11  -6   46.11    8.81
  -9 -11   6   67.91    6.74
  -9  11   5   21.47    3.56
   9  11  -5   28.87    4.21
   9  11  -5   20.55    4.27
   9  11  -4   40.27    5.47
  -9  11   4   31.74    5.44
   9  11  -3    8.06    2.76
  -9  11   3   -4.67    2.78
   9  11  -2   35.06    4.91
  -9  11   2   29.82    5.13
  -9  11   2   37.27    5.71
  -9  11   1   25.15    3.54
  -9  11   1   20.43    3.94
   9  11  -1   19.49    3.33
   9 -11  -1   13.13    3.84
  -9  11   0    1.60    2.48
   9  11   0    0.37    2.40
  -9  11   0    0.31    3.12
   9 -11   0    3.52    3.16
  -9  11  -1    8.34    3.39
  -9  11  -1   -0.39    2.78
   9  11   1    4.09    2.80
   9 -11   1    4.19    3.59
  -9  11  -2  102.79   10.76
  -9  11  -2   85.71    8.90
   9 -11   2   77.98    9.81
   9  12  -5    4.55    3.54
  -9  12   5    2.95    2.96
   9  12  -5    2.86    4.20
   9  12  -4  129.95   12.03
  -9  12   4  148.46   11.69
   9  12  -4  139.17   11.88
  -9  12   3   16.20    3.52
   9  12  -3   14.66    3.52
  -9  12   2   33.37    5.37
   9  12  -2   33.25    5.53
  -9  12   2   39.33    6.22
  -9  12   1    4.46    3.27
   9  12  -1    3.67    2.76
  -9  12   1   -0.91    2.78
  -9  12   0    3.78    3.11
  -9  12   0    1.31    3.48
   9  12   0   -0.10    2.86
   9 -12   0    1.72    3.67
  -9  12  -1    8.17    3.83
  -9  12  -1   14.77    5.11
   9 -12   1   16.12    4.24
 -10   0  10    7.38    3.83
  10   0 -10   13.17    3.56
  10   0 -10   10.24    3.83
  10   0  -9    1.84    2.61
 -10   0   9    0.65    2.57
  10   0  -9    2.80    3.31
 -10   0   8   51.05    6.01
  10   0  -8   43.86    6.23
  10   0  -8   54.98    5.52
  10   0  -7    1.07    1.98
 -10   0   7   -0.75    1.77
 -10   0   6    4.53    1.97
  10   0  -6    3.97    1.86
 -10   0   5    3.86    1.78
  10   0  -5    3.01    1.64
 -10   0   4   16.12    2.89
  10   0  -3   -0.52    1.49
 -10   0   2 1525.14  103.80
  10   0  -2 1399.70  103.65
  10   0  -1   -0.33    1.45
 -10   0   1   -0.86    1.45
 -10   0   0  103.09    8.66
  10   0   0  117.12    8.92
  10   0   1    0.70    1.78
  10   0   2    1.09    1.92
 -10   0  -2    2.86    1.66
 -10   0  -2   -0.09    1.82
 -10   0  -3    3.63    2.02
  10   0   3    2.56    2.32
 -10   0  -4   18.48    3.26
  10   0   4   11.59    3.27
 -10   0  -4   13.03    2.61
 -10   0  -5    2.18    2.50
 -10   0  -5    1.03    2.54
  10   0   5   -2.15    3.34
 -10   1  10   -2.40    3.72
  10   1 -10   -1.14    3.99
  10   1 -10   -1.43    3.28
  10  -1 -10    0.70    3.74
 -10  -1  10    0.99    3.48
  10  -1 -10    2.03    2.92
  10   1  -9   -3.18    2.88
  10   1  -9   -4.50    3.32
 -10   1   9    2.79    2.74
  10  -1  -9   -0.55    3.16
 -10  -1   9    0.84    2.87
  10  -1  -9    3.99    2.55
  10   1  -8   61.42    6.41
  10   1  -8   45.16    6.97
 -10   1   8   61.44    6.35
 -10  -1   8   60.29    6.59
  10  -1  -8   62.54    6.07
  10  -1  -8   69.30    6.75
 -10   1   7   -0.10    1.82
  10   1  -7   -1.36    1.94
  10  -1  -7   -0.23    1.87
 -10  -1   7    1.25    1.95
 -10   1   6   10.66    2.36
  10   1  -6   11.20    2.58
  10  -1  -6   13.38    2.54
 -10  -1   6   13.36    2.69
  10   1  -5   87.48    7.88
 -10   1   5   88.98    7.79
 -10  -1   5   92.22    8.10
  10  -1  -5  107.61    7.79
  10   1  -4   38.57    4.03
 -10   1   4   24.86    3.92
  10  -1  -4   25.94    3.79
 -10  -1   4   39.50    3.73
 -10   1   3  181.99   12.97
  10   1  -3  178.54   13.02
  10  -1  -3  168.24   13.04
 -10  -1   3  157.35   12.97
 -10   1   2  221.12   18.47
  10   1  -2  258.77   18.74
 -10  -1   2  272.40   18.76
  10  -1  -2  262.02   18.78
  10   1  -1    3.14    1.57
 -10  -1   1    2.54    1.31
 -10   1   0    5.94    1.86
 -10  -1   0    6.78    1.96
 -10  -1   0    5.40    1.44
  10  -1   0    5.86    2.15
 -10   1  -1   29.43    3.93
 -10   1  -1   27.43    3.89
  10   1   1   28.07    3.94
 -10  -1  -1   25.79    3.29
  10  -1   1   27.56    4.01
 -10  -1  -1   22.77    3.68
 -10   1  -2   19.51    3.59
  10   1   2   20.08    3.17
 -10  -1  -2   23.72    3.68
 -10  -1  -2   18.80    3.34
  10  -1   2   20.78    3.25
 -10   1  -3   73.67    6.84
  10   1   3   64.82    6.78
 -10   1  -3   66.88    6.42
  10  -1   3   71.10    6.89
  10   1   4   20.20    3.66
 -10   1  -4   14.31    2.75
 -10   1  -4   21.60    3.30
  10  -1   4   22.40    3.80
 -10  -1  -4   14.07    3.03
  10   1   5    5.20    3.46
 -10   1  -5    1.52    2.42
 -10   1  -5    5.24    2.60
 -10  -1  -5    1.38    2.72
  10  -1   5    9.41    3.55
 -10   2  10   40.44    6.95
  10   2 -10   36.92    6.09
  10   2 -10   22.15    4.62
  10  -2 -10   23.37    4.30
  10  -2 -10   31.05    4.92
 -10  -2  10   35.70    5.29
  10   2  -9    1.67    2.87
 -10   2   9    2.66    2.82
  10   2  -9    4.66    3.32
  10  -2  -9   -0.44    2.13
 -10  -2   9   -0.77    2.65
 -10   2   8   23.57    4.14
  10   2  -8   24.01    4.46
  10   2  -8   12.94    3.63
  10  -2  -8   25.03    3.74
  10  -2  -8   20.74    3.74
 -10  -2   8   19.24    3.21
  10   2  -7    3.96    2.12
 -10   2   7   -0.70    1.80
  10  -2  -7    5.22    2.03
 -10  -2   7    2.62    1.99
  10   2  -6   57.86    5.77
 -10   2   6   55.60    5.50
 -10  -2   6   60.69    5.99
 -10   2   5    1.13    1.52
  10   2  -5    0.60    1.79
  10  -2  -5    0.95    1.61
 -10  -2   5   -2.11    1.78
 -10   2   4    6.62    2.07
  10  -2  -4    6.91    1.91
 -10   2   3  118.70    9.27
  10   2  -3  114.15    9.13
 -10  -2   3  114.58    9.11
  10  -2  -3  110.24    9.09
 -10   2   2  436.77   31.25
  10   2  -2  436.68   31.21
  10  -2  -2  415.62   31.20
 -10  -2   2  436.49   31.16
 -10   2   1   87.67    7.16
  10   2  -1   84.56    7.04
 -10  -2   1   80.56    6.88
  10  -2  -1   83.26    7.30
 -10   2   0   -0.07    1.61
 -10   2   0    4.94    2.01
  10   2   0    4.24    1.93
 -10  -2   0    0.32    1.29
  10  -2   0    2.26    2.06
 -10  -2   0    1.55    1.42
 -10   2  -1   17.72    2.72
 -10   2  -1   19.29    3.14
  10   2   1   17.08    2.81
 -10  -2  -1   15.59    2.84
 -10  -2  -1   16.07    2.63
  10  -2   1   14.94    2.70
 -10   2  -2   59.68    5.76
  10   2   2   50.95    5.70
 -10   2  -2   59.32    5.49
 -10  -2  -2   57.14    5.46
 -10  -2  -2   46.35    5.08
  10  -2   2   55.62    5.86
 -10   2  -3    3.84    2.00
  10   2   3   -0.18    2.24
 -10   2  -3    5.90    2.42
 -10  -2  -3    4.13    1.80
  10  -2   3    3.82    2.53
 -10  -2  -3    0.56    1.86
  10   2   4   13.63    3.08
 -10   2  -4    8.33    2.34
 -10   2  -4   14.20    2.84
  10  -2   4   16.93    3.41
 -10   2  -5    0.61    2.86
 -10   2  -5    3.78    2.69
  10   2   5    1.64    3.40
  10  -2   5   -1.13    3.84
 -10   3  10    8.31    4.29
  10   3 -10   17.82    4.30
  10   3 -10    8.32    4.55
  10  -3 -10   22.61    3.79
 -10  -3  10   14.10    4.30
  10  -3 -10   13.96    3.06
 -10   3   9    1.71    2.81
  10   3  -9    4.66    3.51
  10   3  -9   10.33    3.16
 -10  -3   9    0.07    2.83
  10  -3  -9    2.88    3.10
  10  -3  -9    7.25    2.61
  10   3  -8   13.42    3.21
  10   3  -8   13.78    3.55
 -10   3   8   10.74    2.58
  10  -3  -8   19.25    3.25
 -10  -3   8   19.67    3.08
  10  -3  -8   13.59    2.79
 -10   3   7    2.34    1.82
  10   3  -7    0.12    2.05
 -10  -3   7   -1.58    1.97
 -10   3   6  128.24   10.83
  10   3  -6  143.55   11.07
 -10  -3   6  133.50   11.17
  10  -3  -6  148.91   10.86
  10   3  -5   19.36    3.47
 -10   3   5   22.70    3.49
 -10  -3   5   20.43    3.79
  10  -3  -5   17.54    3.14
  10   3  -4   -0.47    1.75
 -10   3   4   -1.26    1.59
  10  -3  -4   -0.44    1.49
 -10   3   3   19.08    3.26
 -10  -3   3   13.71    2.12
  10  -3  -3   13.00    2.33
  10   3  -2  176.25   13.18
 -10   3   2  172.33   13.32
 -10  -3   2  174.68   13.22
  10  -3  -2  172.46   13.25
  10   3  -1  155.76   11.98
 -10   3   1  146.17   12.09
 -10  -3   1  160.16   11.75
  10  -3  -1  161.50   12.10
 -10   3   0  403.64   27.53
  10   3   0  386.12   27.45
 -10   3   0  362.52   27.79
 -10  -3   0  369.29   27.44
 -10  -3   0  367.26   27.27
  10  -3   0  373.37   27.60
  10   3   1   19.76    3.47
 -10   3  -1   20.96    3.65
 -10   3  -1   15.13    2.83
  10  -3   1   13.76    2.93
 -10  -3  -1   23.53    3.12
 -10   3  -2    7.13    2.10
  10   3   2    8.14    2.26
 -10   3  -2   10.00    2.48
  10  -3   2    8.33    2.63
 -10  -3  -2   10.51    2.09
 -10  -3  -2    7.45    1.81
 -10   3  -3    7.37    2.09
 -10   3  -3   14.27    3.11
  10   3   3    9.75    2.44
  10  -3   3    7.75    2.98
 -10   3  -4   16.02    3.39
  10   3   4    9.33    3.08
 -10   3  -4   16.51    2.71
  10  -3   4   14.36    3.63
 -10   3  -5    0.37    3.01
  10   3   5   -3.35    3.09
 -10   3  -5    6.04    2.67
  10  -3   5   -0.52    3.91
  10   4 -10   -1.84    4.16
 -10   4  10   -1.61    4.22
 -10  -4  10    0.87    4.49
 -10   4   9   -0.29    2.56
  10   4  -9    3.20    3.27
  10   4  -9    0.88    3.52
  10  -4  -9    4.30    3.16
 -10  -4   9    1.30    3.06
  10   4  -8    1.96    2.89
 -10   4   8    3.95    2.46
  10   4  -8    5.87    3.19
  10  -4  -8    1.68    3.00
 -10  -4   8    0.42    2.50
  10   4  -7    9.00    2.66
 -10   4   7    6.43    1.97
 -10  -4   7    8.33    2.53
  10  -4  -7   10.53    2.26
  10   4  -6    2.60    2.00
 -10   4   6    2.13    1.83
 -10  -4   6    0.24    1.79
  10  -4  -6   -1.26    1.62
  10   4  -5    2.18    1.86
 -10   4   5    6.01    1.98
 -10  -4   5    3.38    2.10
  10   4  -4   83.56    6.92
 -10   4   4   85.92    6.78
 -10  -4   4   77.97    6.55
  10  -4  -4   68.90    6.70
  10   4  -3    3.58    1.82
 -10   4   3    3.78    1.66
 -10  -4   3    4.99    1.68
  10  -4  -3    5.12    1.84
  10   4  -2   29.17    3.65
 -10   4   2   24.18    3.42
 -10  -4   2   23.91    3.22
 -10   4   1   44.85    4.27
  10   4  -1   35.55    4.37
  10  -4  -1   42.23    4.85
 -10   4   0    4.89    2.02
 -10   4   0    7.76    2.04
  10  -4   0    7.19    2.33
 -10  -4   0    3.71    1.57
 -10  -4   0    3.02    2.04
 -10   4  -1  110.48    9.29
  10   4   1  112.71    8.89
 -10   4  -1  110.09    8.69
  10  -4   1   99.13    9.11
 -10   4  -2   30.95    4.55
  10   4   2   26.90    4.13
 -10   4  -2   22.12    3.76
  10  -4   2   22.98    3.83
 -10   4  -3    7.61    2.81
  10   4   3    9.84    2.60
  10  -4   3   10.34    3.23
 -10   4  -4   24.09    3.12
 -10   4  -4   32.48    4.78
  10   4   4   27.84    5.13
  10  -4   4   29.75    4.71
 -10   4  -5    5.18    2.90
  10   4   5   10.67    3.60
 -10   4  -5    8.75    3.47
  10  -4   5   15.34    5.10
  10   5  -9   11.61    3.84
  10   5  -9    1.12    3.95
 -10   5   9   10.09    2.88
 -10  -5   9    8.94    3.37
 -10   5   8   44.59    5.49
  10   5  -8   41.39    5.80
  10   5  -8   39.88    4.93
 -10  -5   8   31.94    5.38
 -10   5   7   -0.83    2.18
  10   5  -7    5.43    3.10
  10   5  -7    2.91    2.69
 -10  -5   7    1.39    2.50
  10  -5  -7   -0.90    2.21
  10  -5  -7    1.21    2.36
  10   5  -6    8.67    2.41
  10  -5  -6    5.23    2.27
 -10  -5   6    2.23    1.94
  10   5  -5    4.40    2.12
 -10   5   5    4.62    1.96
  10  -5  -5   -0.14    2.29
 -10  -5   5    3.48    2.04
  10   5  -4   15.21    2.61
  10   5  -3  100.22    7.70
 -10   5   3   89.75    7.51
 -10  -5   3   81.21    7.23
  10  -5  -3   85.96    7.57
  10   5  -2   66.81    6.27
 -10   5   2   73.60    6.38
 -10  -5   2   66.35    6.12
  10  -5  -2   73.90    6.43
  10   5  -1   17.74    3.23
 -10   5   1    9.90    2.26
 -10  -5   1   10.66    2.16
  10  -5  -1    9.63    2.62
 -10   5   0   12.74    2.61
 -10   5   0    9.53    2.25
  10  -5   0   12.05    2.61
 -10   5  -1    1.56    1.78
 -10   5  -1    3.03    2.20
  10   5   1    3.37    1.98
  10  -5   1    1.02    2.34
  10   5   2    7.35    2.22
 -10   5  -2    7.70    2.74
 -10   5  -2    4.52    2.26
  10  -5   2    4.78    2.78
 -10   5  -3    6.60    2.88
 -10   5  -3    1.49    2.31
  10   5   3    5.66    2.53
  10  -5   3    4.18    3.09
 -10   5  -4    0.63    2.96
  10   5   4    0.88    2.72
 -10   5  -4   -2.09    2.56
  10  -5   4   -1.31    3.51
 -10   5  -5    1.22    3.23
 -10   5  -5    5.42    3.81
  10   5   5    4.53    3.18
  10   6  -9   -1.28    4.08
  10   6  -9    3.66    4.77
 -10   6   9   -3.27    2.92
 -10  -6   9   -0.56    3.67
 -10   6   8   -3.91    2.52
  10   6  -8    0.60    3.67
  10   6  -8    0.76    3.08
 -10  -6   8   -5.36    2.89
 -10   6   7    9.23    2.82
  10   6  -7   14.01    3.28
  10   6  -7    7.48    3.01
  10  -6  -7    8.79    2.17
  10   6  -6   16.71    3.27
 -10   6   6   13.53    2.30
  10  -6  -6   16.11    2.74
 -10   6   5   19.96    3.45
  10   6  -5   15.10    3.03
  10  -6  -5   21.50    2.96
 -10  -6   5   15.84    2.78
  10   6  -4   -0.32    1.86
 -10   6   4   -1.95    1.61
  10  -6  -4   -4.18    2.27
 -10  -6   4    1.83    1.57
  10   6  -3    1.33    1.78
 -10   6   3   -2.37    1.68
  10  -6  -3   -1.99    1.84
 -10  -6   3    0.78    1.58
 -10   6   2  111.90    9.82
  10   6  -2  128.79   10.16
  10  -6  -2  149.71   10.28
 -10  -6   2  119.43    9.85
  10   6  -1   11.23    2.37
  10  -6  -1    6.13    2.33
  10   6   0   26.42    3.72
 -10   6   0   23.38    4.02
 -10   6   0   18.98    3.61
  10  -6   0   23.58    3.49
 -10   6  -1    5.15    2.42
  10   6   1    5.45    2.14
 -10   6  -1    4.24    2.18
  10  -6   1    2.97    2.64
  10   6   2    2.79    2.00
 -10   6  -2    1.52    2.13
 -10   6  -2    2.48    2.73
  10  -6   2   -1.00    2.95
 -10   6  -3   24.25    4.39
 -10   6  -3   12.04    3.52
  10   6   3   19.80    3.15
 -10   6  -4   -3.10    2.92
 -10   6  -4    0.33    3.22
  10   6   4   -0.15    2.81
  10  -6   4   -7.33    3.84
 -10   7   8    7.16    2.64
  10   7  -8    4.48    4.21
  10   7  -8    6.01    3.39
 -10  -7   8   -1.76    3.00
  10   7  -7   27.27    4.35
 -10   7   7   24.39    3.48
  10   7  -7   34.68    6.25
 -10  -7   7   19.39    3.38
  10   7  -6    0.10    2.48
 -10   7   5    8.59    1.93
  10   7  -5   10.17    2.67
 -10  -7   5    9.99    2.40
  10  -7  -5    8.21    2.22
  10   7  -4    9.25    2.50
  10  -7  -4   13.86    2.60
 -10  -7   4   11.20    2.28
  10   7  -3   42.28    5.06
 -10   7   3   53.88    4.65
 -10  -7   3   40.94    4.72
  10   7  -2   93.66    8.09
 -10   7   2   84.83    7.71
  10  -7  -2  113.84    8.32
 -10   7   1   -0.14    1.97
  10   7  -1    1.03    1.93
 -10   7   1   -1.50    1.77
  10  -7  -1    3.11    2.49
 -10   7   0   15.32    2.96
  10   7   0   13.78    2.56
 -10   7   0    9.20    2.51
  10  -7   0   18.12    3.27
 -10   7  -1   33.04    4.91
 -10   7  -1   43.70    5.66
  10   7   1   40.14    4.66
  10  -7   1   38.25    5.69
  10   7   2   14.12    2.80
 -10   7  -2   15.95    3.32
 -10   7  -2   12.41    2.66
  10  -7   2    8.42    3.53
 -10   7  -3    6.01    2.93
  10   7   3   10.97    2.96
 -10   7  -3   10.03    3.48
  10  -7   3    9.23    3.75
 -10   7  -4    3.37    4.18
 -10   7  -4   -2.31    3.33
  10   7   4    0.48    2.94
  10  -7   4   -1.60    4.78
  10   8  -8   16.47    5.10
  10   8  -8   19.48    4.97
 -10   8   8   19.67    3.50
 -10  -8   8   15.81    3.57
  10   8  -7    2.10    3.92
  10   8  -7    1.08    3.11
 -10   8   7   -3.08    2.52
 -10  -8   7    1.73    2.79
  10   8  -6   20.42    3.59
 -10   8   6   18.36    3.47
  10   8  -5    0.65    2.53
 -10   8   5   -0.91    2.09
 -10  -8   5    2.09    2.35
  10   8  -4    3.50    2.27
 -10   8   4    0.94    1.88
  10  -8  -4    3.75    2.46
 -10  -8   4   -0.57    2.12
  10   8  -3   -0.21    2.10
 -10   8   3    0.80    1.90
  10   8  -2   66.47    5.73
 -10   8   2   43.08    5.47
 -10   8   1   15.38    3.18
  10   8  -1   18.27    2.93
 -10   8   1   15.80    3.23
  10  -8  -1   22.99    3.67
  10   8   0    6.49    2.38
 -10   8   0    3.50    2.17
 -10   8   0    4.55    2.59
  10  -8   0    2.66    2.76
  10   8   1  116.79    9.31
 -10   8  -1   95.95    9.09
 -10   8  -1  119.61   10.09
  10  -8   1  116.41   10.20
  10   8   2   -0.07    2.38
 -10   8  -2    5.15    2.64
 -10   8  -2    3.20    3.25
  10  -8   2    6.94    3.65
  10   8   3    1.96    2.99
 -10   8  -3   -3.39    3.48
 -10   8  -3    2.58    3.64
  10  -8   3   -3.03    3.79
 -10   9   7    5.22    2.66
  10   9  -7   -2.14    4.25
  10   9  -7    5.83    3.72
 -10  -9   7   -3.86    3.13
  10   9  -6    2.00    3.28
  10   9  -6   -1.98    3.72
 -10   9   6   -1.19    2.58
 -10   9   5   -0.22    2.30
  10   9  -5    0.38    2.80
 -10  -9   5    0.38    2.60
  10   9  -4    2.96    2.57
 -10   9   4    1.95    2.50
  10   9  -3   20.86    3.28
 -10   9   3   17.68    3.14
  10  -9  -3   16.67    3.29
  10   9  -2   26.79    4.46
 -10   9   2   24.80    4.66
 -10   9   1   42.58    5.09
 -10   9   1   40.90    5.77
  10   9  -1   36.85    4.92
  10  -9  -1   37.75    5.78
 -10   9   0   17.78    3.25
  10   9   0   11.82    2.84
  10  -9   0   15.04    3.44
 -10   9  -1   14.96    2.83
  10   9   1   12.09    2.80
 -10   9  -1   13.41    3.61
  10  -9   1   12.14    3.83
  10   9   2   11.69    2.96
 -10   9  -2   17.78    3.96
 -10   9  -2   12.63    3.65
  10  -9   2   14.55    4.16
 -10   9  -3   -0.61    5.97
  10   9   3    2.19    3.16
  10  -9   3   -4.62    4.45
  10  10  -6   16.20    4.83
  10  10  -6   16.12    4.19
 -10  10   6   32.82    5.17
 -10 -10   6   24.08    3.45
  10  10  -5   31.31    5.74
 -10  10   5   24.89    3.82
 -10  10   4    4.94    2.55
  10  10  -4    6.73    3.13
 -10  10   3   -4.84    2.55
  10  10  -3    1.55    2.53
 -10  10   2    4.20    2.54
  10  10  -2    4.38    2.54
 -10  10   2    3.91    2.89
  10  10  -1   13.74    3.11
 -10  10   1   16.26    2.89
 -10  10   1   21.68    3.91
  10 -10  -1   17.05    3.69
  10  10   0   53.55    6.42
 -10  10   0   65.56    7.64
  10 -10   0   74.26    7.61
 -10  10  -1    2.26    3.19
  10  10   1    2.07    2.63
 -10  10  -1    2.95    3.49
  10 -10   1   -2.55    3.91
  10  10   2    0.10    2.94
 -10  10  -2    5.98    4.38
  10 -10   2    9.11    4.51
  10  11  -5    5.66    4.57
  10  11  -5   10.64    3.84
 -10  11   5   11.86    3.05
 -10  11   4    6.56    2.98
  10  11  -4   10.25    3.36
  10  11  -3   11.14    3.32
 -10  11   3    8.74    3.01
 -10  11   2   84.04    8.88
 -10  11   2   76.11    8.00
  10  11  -2   82.07    8.08
 -10  11   1   -2.20    3.02
  10  11  -1    0.71    2.77
 -10  11   1   -0.43    3.29
  10 -11  -1   -0.60    3.36
 -10  11   0    5.27    3.92
  10  11   0    1.72    2.77
 -10  11   0    1.93    3.42
  10 -11   0    5.42    3.82
 -11   0   9    0.73    3.41
  11   0  -9    4.69    3.78
  11   0  -9    0.32    2.93
  11   0  -8    2.35    2.55
  11   0  -8   -0.59    3.20
 -11   0   8    7.81    2.59
 -11   0   7   -1.31    2.14
  11   0  -7   -1.83    2.10
  11   0  -6   14.94    2.67
  11   0  -5    2.63    1.84
 -11   0   4   89.82    7.62
  11   0  -4   83.54    7.46
 -11   0   3   -0.98    1.74
  11   0  -3    1.04    1.77
  11   0  -2  122.63   10.02
 -11   0   2  129.49    9.99
 -11   0   1    1.80    1.69
  11   0  -1   -0.15    1.86
 -11   0   0   40.07    5.18
 -11   0   0   51.20    4.78
  11   0   0   49.05    5.09
 -11   0  -1   -0.54    1.88
  11   0   1    1.14    2.20
 -11   0  -1   -1.12    1.89
  11   0   2   10.25    2.77
 -11   0  -2    9.51    2.49
 -11   0  -2    7.20    2.35
 -11   0  -3    0.63    2.15
  11   0   3    1.15    2.81
 -11   0  -3    1.76    2.29
 -11   0  -4    6.43    2.53
 -11   0  -4    9.93    2.98
  11   0   4    7.27    3.42
 -11   1   9   -3.40    3.25
  11   1  -9    0.56    3.05
  11   1  -9    8.07    3.95
  11  -1  -9   -4.17    3.71
  11  -1  -9   -1.29    2.74
 -11  -1   9    2.98    3.37
 -11   1   8    1.06    2.41
  11   1  -8    0.81    3.31
  11  -1  -8   -0.69    3.27
  11  -1  -8    0.04    2.33
  11   1  -7   23.37    3.64
 -11   1   7   23.12    3.40
  11  -1  -7   24.09    4.07
 -11  -1   7   23.47    3.65
  11   1  -6    9.03    2.40
 -11   1   6    3.19    1.92
  11  -1  -6    7.62    2.19
 -11  -1   6    5.97    1.99
  11   1  -5   63.35    6.06
 -11   1   5   71.99    5.89
  11  -1  -5   66.13    6.09
 -11  -1   5   58.62    6.06
 -11   1   4   26.36    3.97
  11   1  -4   35.56    4.08
  11  -1  -4   34.34    4.32
 -11  -1   4   33.21    4.37
 -11   1   3   93.11    7.94
  11   1  -3   83.63    7.67
  11  -1  -3   96.02    7.80
 -11  -1   3   94.86    7.69
 -11   1   2   31.76    4.06
  11   1  -2   26.05    3.96
 -11  -1   2   31.43    4.17
  11  -1  -2   28.38    3.99
 -11   1   1   29.04    3.94
  11   1  -1   25.66    3.85
 -11  -1   1   29.23    3.98
  11  -1  -1   25.72    3.99
  11   1   0   74.62    7.29
 -11   1   0   78.52    7.52
 -11   1   0   94.18    7.46
 -11  -1   0   78.78    7.34
 -11  -1   0   92.40    7.45
  11  -1   0   86.44    7.55
  11   1   1    1.51    2.29
 -11   1  -1    3.50    2.17
 -11   1  -1    1.65    1.85
  11  -1   1    3.23    2.27
 -11  -1  -1    2.38    2.07
 -11   1  -2   77.24    6.27
  11   1   2   69.53    6.98
 -11   1  -2   70.95    6.93
 -11  -1  -2   64.51    6.52
  11  -1   2   65.13    7.15
 -11   1  -3    6.65    2.32
  11   1   3   14.59    3.36
 -11   1  -3    7.73    2.71
  11  -1   3    7.07    3.09
 -11  -1  -3    7.09    2.59
 -11  -1  -3    6.89    2.32
 -11   1  -4   -5.62    2.78
 -11   1  -4    4.36    2.85
  11   1   4    4.06    3.44
 -11  -1  -4    1.67    2.56
  11  -1   4    5.05    3.86
 -11  -1  -4    2.22    2.82
 -11   2   9    2.27    3.26
  11   2  -9    5.66    4.05
  11   2  -9   -1.69    3.38
  11  -2  -9   -0.08    3.86
 -11  -2   9   -0.04    3.45
  11  -2  -9    0.89    2.60
 -11   2   8   15.00    3.30
  11   2  -8   33.27    6.02
  11   2  -8   23.13    3.93
  11  -2  -8   18.10    3.35
 -11  -2   8   17.32    3.30
  11  -2  -8   24.73    3.45
 -11   2   7    0.83    2.27
  11   2  -7   -0.21    2.50
 -11  -2   7   -1.19    2.39
  11  -2  -7    0.05    2.16
 -11   2   6   11.27    2.46
  11   2  -6   14.02    2.84
 -11  -2   6   14.86    2.48
  11  -2  -6   15.46    2.76
 -11   2   5   36.69    3.67
  11   2  -5   26.42    4.16
 -11  -2   5   23.56    4.00
  11  -2  -5   30.26    4.12
 -11   2   4  229.17   18.19
  11   2  -4  226.00   18.28
 -11  -2   4  267.20   18.69
  11  -2  -4  261.98   18.38
  11   2  -3   -0.71    1.80
 -11   2   3    2.90    1.86
 -11  -2   3    4.25    1.99
  11  -2  -3    1.96    1.86
  11   2  -2   46.86    4.92
 -11   2   2   45.98    5.09
  11  -2  -2   44.85    5.11
 -11  -2   2   54.59    5.20
 -11   2   1  103.94    9.05
  11   2  -1  110.04    9.09
  11  -2  -1  107.85    9.21
 -11  -2   1  121.91    8.85
  11   2   0  115.78    8.81
 -11   2   0   93.62    8.39
 -11   2   0  104.93    9.07
 -11  -2   0  108.38    8.40
  11  -2   0  123.08    9.16
 -11  -2   0   93.94    8.75
  11   2   1   41.03    5.46
 -11   2  -1   61.94    4.97
 -11   2  -1   49.83    5.61
  11  -2   1   51.96    5.75
 -11  -2  -1   45.80    4.75
 -11   2  -2   13.99    2.98
  11   2   2   13.18    2.95
  11  -2   2   10.01    2.92
 -11   2  -3    1.07    2.60
 -11   2  -3    1.13    2.42
  11   2   3    2.99    2.87
  11  -2   3    2.80    2.98
 -11   2  -4   -5.29    2.73
  11   2   4   -6.24    3.11
 -11   2  -4    4.47    3.06
  11  -2   4    5.49    3.63
  11   3  -9   20.68    5.03
 -11   3   9   20.35    3.73
  11   3  -9   19.31    4.02
  11  -3  -9   15.93    4.03
  11  -3  -9   20.93    3.51
 -11   3   8    1.96    2.54
  11   3  -8    4.23    3.50
  11   3  -8    0.68    2.85
  11  -3  -8    6.85    2.96
 -11  -3   8   -4.45    2.78
  11  -3  -8    2.06    2.39
  11   3  -7   41.54    5.65
 -11   3   7   43.06    5.28
  11  -3  -7   43.08    5.04
 -11  -3   7   45.12    5.75
  11   3  -6    0.24    2.28
 -11   3   6   -2.58    2.02
 -11  -3   6   -1.45    2.08
  11  -3  -6    1.05    1.96
  11   3  -5    1.97    2.11
 -11   3   5   -0.91    1.72
  11  -3  -5    3.07    2.00
 -11  -3   5   -0.32    1.96
  11   3  -4   33.29    4.41
 -11  -3   4   42.04    4.69
  11  -3  -4   37.81    4.52
  11   3  -3   -0.79    1.67
 -11   3   3   -0.12    1.77
 -11  -3   3   -2.82    1.96
  11  -3  -3   -0.75    1.88
  11   3  -2   36.72    4.27
 -11   3   2   28.16    3.90
  11  -3  -2   39.12    4.54
  11   3  -1    5.80    2.04
  11  -3  -1    4.19    2.21
 -11  -3   1    5.47    1.66
 -11   3   0  818.75   55.98
  11   3   0  782.07   56.03
 -11   3   0  754.91   56.39
 -11  -3   0  803.83   55.94
  11  -3   0  764.73   56.16
 -11  -3   0  771.54   56.07
 -11   3  -1   12.25    2.68
 -11   3  -1    5.82    1.96
  11   3   1    8.04    2.41
 -11  -3  -1    5.82    2.02
 -11  -3  -1    7.84    1.96
  11  -3   1    8.85    2.78
 -11   3  -2  134.25   10.63
  11   3   2  126.25   10.30
 -11   3  -2  119.46    9.85
 -11  -3  -2  113.05    9.48
  11  -3   2  117.76   10.58
 -11   3  -3   18.07    3.62
 -11   3  -3   14.09    3.07
  11  -3   3   17.07    3.85
 -11   3  -4    2.63    2.92
  11   3   4    0.11    3.33
 -11   3  -4    7.00    3.09
  11  -3   4    4.18    4.60
 -11   4   9   46.68    6.40
  11   4  -9   31.19    5.34
  11   4  -9   33.42    5.86
  11  -4  -9   35.44    5.47
 -11  -4   9   46.42    7.21
  11  -4  -9   39.60    6.67
 -11   4   8   -1.19    2.67
  11   4  -8   -2.85    3.50
  11   4  -8   -5.15    3.14
 -11  -4   8   -4.93    2.75
  11  -4  -8   -1.21    3.01
  11  -4  -8    3.39    2.49
  11   4  -7    5.42    2.73
 -11   4   7    6.62    2.59
  11  -4  -7    3.56    2.23
 -11  -4   7    4.60    2.61
 -11   4   6   -0.29    2.30
  11   4  -6    0.91    2.26
  11  -4  -6    0.01    2.05
 -11  -4   6    0.22    2.17
  11   4  -5    5.71    2.28
 -11   4   5    0.56    1.82
 -11  -4   5    0.42    2.02
  11  -4  -5    4.20    2.06
 -11   4   4   13.48    2.16
  11   4  -4   20.26    3.77
  11  -4  -4   17.76    2.85
 -11  -4   4   25.73    3.82
  11  -4  -3    0.27    1.99
 -11  -4   3   -1.16    2.13
  11   4  -2    9.42    2.18
 -11   4   2    6.18    1.75
  11  -4  -2   10.33    2.46
  11   4  -1  211.34   16.04
 -11   4   1  210.69   15.87
  11  -4  -1  218.22   16.20
 -11  -4   1  208.54   15.86
  11   4   0   21.72    3.66
 -11   4   0   14.37    2.94
 -11   4   0   10.03    2.30
  11  -4   0   12.03    2.92
 -11   4  -1   61.21    6.04
 -11   4  -1   60.12    6.68
  11   4   1   69.88    6.16
  11  -4   1   55.73    6.68
 -11   4  -2   43.00    6.21
 -11   4  -2   40.45    5.24
  11  -4   2   40.61    6.28
 -11   4  -3   24.20    3.76
 -11   4  -3   36.53    6.16
  11   4   3   39.17    5.74
  11  -4   3   40.36    6.78
  11   4   4    3.58    3.50
 -11   4  -4   -0.71    3.13
 -11   4  -4    2.78    3.27
  11  -4   4    1.29    5.38
  11   5  -9   36.31    6.99
 -11   5   9   45.54    7.19
 -11  -5   9   42.23    5.85
  11  -5  -9   41.75    5.71
 -11   5   8   -2.03    2.68
  11   5  -8   -3.59    3.29
  11   5  -8    4.64    4.14
 -11  -5   8    2.55    3.07
  11  -5  -8    6.45    4.04
  11  -5  -8   -0.06    2.53
 -11   5   7   27.49    4.71
  11   5  -7   29.27    5.47
 -11  -5   7   27.40    3.94
  11  -5  -7   27.91    4.63
  11   5  -6    2.86    2.48
 -11   5   6    2.32    2.21
  11  -5  -6    3.25    2.25
 -11  -5   6    2.36    2.24
 -11   5   5   -0.75    2.19
  11   5  -5    3.49    2.35
  11  -5  -5    2.54    2.11
 -11  -5   5   -0.66    2.06
  11   5  -4    0.42    2.03
 -11   5   4    0.09    1.84
  11  -5  -4    0.10    2.01
 -11  -5   4    1.73    2.11
 -11   5   3   11.12    1.92
  11   5  -3   11.25    2.43
  11  -5  -3   11.60    2.53
 -11   5   2    5.93    1.87
  11   5  -2    9.97    2.39
 -11  -5   2   10.71    2.12
  11  -5  -2    7.70    2.34
 -11   5   1   55.28    5.64
  11   5  -1   62.31    5.72
  11  -5  -1   57.43    6.25
 -11  -5   1   56.34    5.84
 -11  -5   1   58.06    5.41
 -11   5   0    1.84    2.13
  11   5   0    6.22    2.25
 -11   5   0    2.49    2.40
  11  -5   0    5.71    2.63
 -11   5  -1    4.01    2.68
 -11   5  -1    3.27    2.33
  11   5   1    1.27    2.23
  11  -5   1    1.61    2.88
 -11   5  -2  100.08    9.04
  11   5   2   90.70    8.40
  11  -5   2   84.12    9.08
 -11   5  -3   -2.47    2.76
 -11   5  -3   12.00    3.48
  11   5   3    2.79    3.05
  11  -5   3    2.05    3.89
 -11   6   8    0.36    2.85
  11   6  -8   -5.50    4.66
  11   6  -8    3.24    4.04
 -11   6   7    7.29    2.58
  11   6  -7    5.77    3.09
 -11  -6   7   -1.43    2.95
  11   6  -6   90.40    8.54
 -11   6   6   99.26    8.15
 -11  -6   6   82.19    8.33
 -11   6   5    5.08    2.18
  11   6  -5    4.23    2.58
  11  -6  -5    3.51    2.36
 -11  -6   5    0.26    2.13
 -11   6   4   11.05    2.78
  11   6  -4   18.11    3.05
  11  -6  -4   16.35    2.83
 -11  -6   4   16.91    2.81
  11   6  -3    6.03    2.41
 -11   6   3    3.83    2.12
  11   6  -2   -0.03    2.03
 -11   6   2    0.40    2.15
  11  -6  -2    2.64    2.30
 -11  -6   2   -2.77    1.85
 -11   6   1   48.48    5.06
  11   6  -1   47.55    5.03
 -11   6   1   38.70    5.43
  11  -6  -1   45.88    5.66
 -11   6   0    8.24    2.65
 -11   6   0    0.04    2.30
  11   6   0    4.98    2.30
  11  -6   0    6.40    2.92
 -11   6  -1   30.77    5.34
  11   6   1   24.33    3.53
  11  -6   1   26.11    4.23
  11   6   2    1.37    2.73
 -11   6  -2    4.31    3.35
 -11   6  -2   -1.48    2.59
  11  -6   2    0.89    3.42
  11   6   3    7.38    3.66
 -11   6  -3    4.06    3.32
 -11   6  -3    8.35    3.64
  11  -6   3    8.76    4.41
  11   7  -8   -2.73    5.01
 -11   7   8   -3.55    3.38
 -11  -7   8    0.03    3.60
  11   7  -7   -1.13    4.34
  11   7  -7    3.71    3.46
 -11   7   7    0.76    2.63
 -11  -7   7   -2.99    2.98
  11   7  -6   -0.06    2.88
 -11   7   6   -2.31    2.42
 -11  -7   6   -5.11    2.62
  11  -7  -6    0.76    2.37
  11   7  -5   -2.19    2.72
 -11   7   5    4.03    2.33
 -11  -7   5   -2.34    2.30
 -11   7   4    3.13    2.24
  11   7  -4    1.03    2.47
  11  -7  -4    2.39    2.68
 -11  -7   4    5.62    2.49
 -11   7   3   69.76    6.50
  11   7  -3   62.10    6.52
 -11  -7   3   68.34    6.46
  11  -7  -3   66.41    6.73
 -11   7   2   -2.45    2.17
  11   7  -2   -0.68    2.10
  11  -7  -2    1.82    2.43
 -11   7   1   16.44    3.31
 -11   7   1   12.75    2.76
  11   7  -1   10.64    2.83
  11  -7  -1   20.34    3.41
  11   7   0    4.64    2.37
 -11   7   0    8.66    2.81
 -11   7   0    5.51    2.41
  11  -7   0    6.88    3.37
 -11   7  -1    2.82    2.98
  11   7   1   -0.22    2.42
 -11   7  -1    2.32    2.57
  11  -7   1    1.98    3.38
  11   7   2    4.24    2.89
 -11   7  -2   -2.32    2.93
 -11   7  -2    1.72    3.59
  11  -7   2   -0.66    3.73
 -11   7  -3   10.11    4.13
  11   7   3   14.87    4.13
 -11   7  -3   12.96    7.40
  11  -7   3    4.78    5.03
 -11   8   7    1.50    2.91
  11   8  -7    9.36    4.90
  11   8  -7   -2.41    3.93
 -11  -8   7    0.87    3.08
  11   8  -6   -1.61    3.04
 -11   8   6    3.20    2.81
 -11  -8   6   -4.37    2.83
  11   8  -5    1.50    2.87
 -11   8   5    4.47    2.37
  11  -8  -5    0.42    2.54
 -11  -8   5   -0.29    2.55
  11   8  -4   16.82    3.51
 -11   8   4   16.49    2.79
 -11   8   3    5.44    2.42
  11   8  -3    7.27    2.73
  11  -8  -3   12.82    3.27
 -11   8   2   13.23    2.58
  11   8  -2   12.43    3.11
  11  -8  -2   18.44    3.60
 -11   8   1   31.95    5.50
 -11   8   1   27.05    4.80
  11   8  -1   32.66    4.86
  11  -8  -1   33.17    4.84
  11   8   0   56.14    5.85
 -11   8   0   51.67    6.99
 -11   8   0   43.10    5.97
  11  -8   0   53.05    7.30
  11   8   1   41.38    5.50
 -11   8  -1   40.28    6.73
 -11   8  -1   31.08    5.97
  11  -8   1   38.18    5.42
 -11   8  -2   28.88    5.48
  11   8   2   26.05    3.94
 -11   8  -2   17.13    4.30
  11  -8   2   22.40    4.98
  11   9  -6    1.10    3.84
 -11   9   6   -2.02    3.00
 -11  -9   6   -6.45    3.08
 -11   9   5    8.10    2.88
  11   9  -5    4.11    3.40
 -11  -9   5    9.57    3.05
  11   9  -4    2.31    2.99
 -11   9   4   -0.94    2.54
 -11   9   3   18.57    3.12
  11   9  -3   20.18    3.72
  11  -9  -3   23.90    3.89
 -11   9   2    6.69    2.75
  11   9  -2   -0.01    2.76
  11  -9  -2    1.44    3.11
 -11   9   1   22.91    3.93
 -11   9   1   12.35    3.04
  11   9  -1   15.35    3.44
  11  -9  -1   20.42    3.94
  11   9   0   11.60    3.20
 -11   9   0   11.11    3.79
 -11   9   0   13.83    3.39
  11  -9   0   10.43    3.86
 -11   9  -1    0.53    3.51
  11   9   1    1.27    3.00
 -11   9  -1    7.92    4.13
  11  -9   1    1.24    4.12
 -11  10   5   10.98    3.47
  11  10  -5    9.12    3.79
  11  10  -4   -0.92    3.23
 -11  10   4    1.27    3.11
 -11  10   3   -0.10    3.11
  11  10  -3   10.32    3.40
  11 -10  -3    4.92    3.52
 -11  10   2    3.40    3.60
  11  10  -2    2.69    3.33
 -11  10   2    5.05    3.25
  11 -10  -2    5.67    3.48
 -11  10   1   10.59    4.13
 -11  10   1   12.43    3.77
  11  10  -1   11.14    3.37
  11 -10  -1    4.73    4.04
 -11  10   0  101.16   10.52
  11  10   0  105.54    9.71
  11 -10   0  113.04   11.11
  12   0  -9   -3.60    4.45
  12   0  -9   -1.00    3.16
 -12   0   9   -9.08    4.40
 -12   0   8   34.73    6.30
  12   0  -8   35.45    5.65
 -12   0   7    1.65    2.52
  12   0  -7   -0.66    2.57
  12   0  -6    4.61    2.52
 -12   0   6    7.48    2.58
  12   0  -5   -0.94    2.26
 -12   0   5   -0.56    2.19
  12   0  -4   33.84    4.44
 -12   0   4   23.09    3.01
 -12   0   3   -1.94    1.94
  12   0  -3    0.74    2.11
  12   0  -2   77.80    6.92
 -12   0   2   72.49    6.37
 -12   0   1    7.35    2.05
  12   0  -1   -1.12    2.26
  12   0   0   29.09    5.22
 -12   0   0   33.37    4.12
 -12   0   0   35.99    4.74
 -12   0  -1   -2.56    2.12
 -12   0  -1    2.13    2.27
  12   0   1    2.68    2.78
  12   0   2   41.18    6.58
 -12   0  -2   46.32    5.93
  12   0   3    3.54    3.58
 -12   0  -3   -4.50    2.78
 -12   0  -3   -0.93    2.61
 -12   1   9    9.77    4.66
  12   1  -9   11.29    4.90
  12   1  -9   10.53    3.87
  12  -1  -9   16.16    3.55
  12  -1  -9   14.64    4.60
 -12  -1   9   15.49    4.88
 -12   1   8   60.24    7.10
  12   1  -8   56.85    7.09
 -12  -1   8   68.46    7.55
  12  -1  -8   57.65    6.79
  12   1  -7   39.73    5.67
 -12   1   7   35.60    5.30
 -12  -1   7   46.51    5.62
  12  -1  -7   40.34    5.66
 -12   1   6   22.03    3.58
  12   1  -6   21.70    3.54
 -12  -1   6   17.34    2.98
  12  -1  -6   28.12    4.55
  12   1  -5   19.94    3.28
 -12   1   5   25.47    4.18
 -12  -1   5   22.76    3.58
  12  -1  -5   21.90    3.38
  12   1  -4   11.37    2.66
  12  -1  -4    8.49    2.39
 -12  -1   4    8.72    2.10
 -12   1   3    7.08    2.07
  12   1  -3   11.83    2.58
  12  -1  -3   12.45    2.60
  12   1  -2   13.34    2.61
 -12   1   2    8.27    2.09
 -12  -1   2   10.45    2.40
  12  -1  -2   10.23    2.58
  12   1  -1    3.91    2.27
 -12   1   1    1.21    1.92
 -12  -1   1    0.12    1.88
  12  -1  -1    2.15    2.33
 -12   1   0   13.32    2.39
  12   1   0   18.61    3.34
 -12   1   0   15.90    3.01
 -12  -1   0   22.40    3.94
  12  -1   0   20.01    3.30
 -12   1  -1    1.55    2.22
 -12   1  -1    5.07    2.58
  12   1   1    0.82    2.89
 -12  -1  -1    2.82    2.28
  12  -1   1    0.73    2.73
 -12  -1  -1    4.39    2.48
 -12   1  -2    3.65    2.81
  12   1   2   -2.29    2.93
 -12   1  -2    2.07    2.71
 -12  -1  -2   -3.00    2.46
  12  -1   2   -0.92    3.15
  12   1   3   -4.28    3.52
 -12   1  -3    3.76    2.93
 -12   1  -3    2.16    2.95
 -12  -1  -3    1.54    2.61
  12  -1   3    2.12    4.15
 -12  -1  -3    3.13    2.57
 -12   2   9   45.05    8.39
  12   2  -9   56.77    7.68
 -12  -2   9   36.15    6.74
  12  -2  -9   45.64    6.61
  12   2  -8   77.80    8.56
 -12   2   8   88.94    8.46
  12   2  -8   80.23    9.67
  12  -2  -8   94.89    9.01
  12  -2  -8   73.91    8.23
 -12  -2   8   91.44    9.22
 -12   2   7   21.51    3.45
  12   2  -7   30.96    5.25
 -12  -2   7   29.78    5.34
  12  -2  -7   30.21    5.10
 -12   2   6   10.06    2.50
  12   2  -6   15.02    3.20
 -12  -2   6   17.70    2.78
  12  -2  -6   12.31    2.92
  12   2  -5   19.11    3.39
 -12   2   5   19.69    3.24
  12  -2  -5   28.34    4.32
 -12  -2   5   18.35    3.24
 -12   2   4   39.79    4.89
  12   2  -4   38.73    4.93
  12  -2  -4   37.85    4.84
 -12  -2   4   42.31    4.90
 -12   2   3   -0.04    2.09
  12   2  -3   -1.06    2.07
  12  -2  -3    3.57    2.20
 -12  -2   3    5.02    2.19
 -12   2   2    3.00    2.10
  12   2  -2    1.76    2.24
 -12  -2   2    6.43    2.10
  12  -2  -2    3.09    2.20
 -12   2   1   37.36    4.72
  12   2  -1   38.50    5.09
 -12  -2   1   39.70    4.82
  12  -2  -1   47.33    5.45
 -12   2   0   76.61    7.59
 -12   2   0   67.52    7.12
  12   2   0   74.64    7.41
 -12  -2   0   85.12    7.16
 -12  -2   0   72.23    7.07
  12  -2   0   87.59    7.81
 -12   2  -1   93.10    7.86
  12   2   1   94.32    8.60
 -12   2  -1   83.77    8.47
 -12  -2  -1   91.87    8.05
  12  -2   1   89.57    8.59
 -12  -2  -1   82.62    8.00
 -12   2  -2   35.59    5.54
  12   2   2   41.58    6.24
 -12   2  -2   47.51    6.27
  12  -2   2   36.59    6.46
 -12  -2  -2   46.47    5.46
 -12  -2  -2   37.73    5.60
 -12   2  -3   34.30    6.14
 -12   2  -3   33.87    4.10
  12   2   3   31.65    4.97
  12  -2   3   29.79    5.57
 -12  -2  -3   36.96    5.37
 -12  -2  -3   31.91    5.53
  12   3  -8   52.21    8.39
  12   3  -8   34.01    5.15
 -12   3   8   27.18    4.49
 -12  -3   8   34.88    5.05
  12  -3  -8   40.37    5.48
  12  -3  -8   32.69    4.71
  12   3  -7    0.07    2.88
 -12   3   7    0.67    2.55
 -12  -3   7    3.55    2.94
  12  -3  -7    0.68    2.55
  12   3  -6    4.48    2.80
 -12   3   6    4.11    2.34
  12  -3  -6    2.79    2.40
 -12  -3   6    5.79    2.57
  12   3  -5   27.43    4.55
 -12   3   5   24.06    3.14
  12  -3  -5   20.69    3.21
 -12  -3   5   18.42    3.22
  12   3  -4   36.94    4.88
 -12   3   4   37.36    4.81
  12  -3  -4   42.11    4.90
 -12  -3   4   29.95    4.63
 -12   3   3    4.81    2.28
  12   3  -3    8.68    2.48
 -12  -3   3    2.55    2.24
  12  -3  -3   14.21    2.67
  12   3  -2    0.15    2.11
 -12   3   2    1.58    2.05
 -12  -3   2    0.13    2.64
  12  -3  -2    3.31    2.48
  12   3  -1    4.31    2.36
 -12   3   1   -2.03    2.16
 -12  -3   1    5.09    2.17
 -12  -3   1    1.34    2.09
  12  -3  -1    1.02    2.61
 -12   3   0    7.18    2.87
  12   3   0    2.45    2.54
 -12   3   0    3.30    2.32
 -12  -3   0    1.66    2.32
  12  -3   0    3.75    2.84
 -12   3  -1   25.36    4.63
  12   3   1   43.11    5.73
 -12   3  -1   30.85    5.64
  12  -3   1   29.15    4.55
 -12   3  -2  208.75   16.24
  12   3   2  230.92   16.86
 -12   3  -2  212.47   16.96
  12  -3   2  204.38   17.04
 -12  -3  -2  206.20   16.23
 -12   3  -3    2.77    3.20
 -12   3  -3    4.67    3.48
  12   3   3    0.79    3.65
  12  -3   3    4.54    7.87
 -12   4   8   21.77    4.18
  12   4  -8   17.21    5.39
  12   4  -8   25.09    4.89
 -12  -4   8   24.34    4.07
  12  -4  -8   22.03    4.19
  12  -4  -8   23.74    3.75
  12   4  -7   10.81    3.24
 -12   4   7    0.00    2.68
 -12  -4   7    7.97    3.01
  12  -4  -7    4.62    2.61
  12   4  -6    2.11    2.80
 -12   4   6    8.24    2.56
  12  -4  -6    3.90    2.47
 -12  -4   6    2.78    2.70
  12   4  -5    7.94    2.80
 -12   4   5   -1.63    2.20
  12  -4  -5    5.31    2.43
 -12  -4   5    1.35    2.46
  12   4  -4   62.59    6.71
 -12   4   4   66.85    6.44
  12  -4  -4   62.62    6.55
 -12  -4   4   73.14    6.34
  12   4  -3    1.48    2.21
 -12   4   3    0.95    2.13
 -12  -4   3    1.06    2.34
  12  -4  -3   -1.77    2.26
 -12   4   2    1.26    2.24
  12   4  -2    1.65    2.27
  12  -4  -2    0.51    2.56
 -12  -4   2   -1.14    2.17
  12   4  -1    1.03    2.27
 -12   4   1    2.60    2.49
 -12   4   1    2.17    2.21
 -12  -4   1    3.54    2.65
 -12  -4   1    4.00    1.98
  12  -4  -1    4.62    2.82
 -12   4   0    5.45    2.34
  12   4   0    6.54    2.71
 -12   4   0    6.26    2.81
  12  -4   0    4.77    3.09
 -12   4  -1  170.98   13.84
  12   4   1  166.89   13.42
 -12   4  -1  156.70   12.94
  12  -4   1  170.58   13.83
 -12   4  -2  102.00    9.95
  12   4   2  123.20    9.77
 -12   4  -2   82.00    8.72
  12  -4   2  100.49   10.33
 -12   5   8   74.77    9.12
  12   5  -8   94.57   11.63
 -12  -5   8   90.77    9.57
  12  -5  -8   76.26    8.85
  12  -5  -8   92.83    8.20
 -12   5   7    3.81    3.02
  12   5  -7   -0.04    3.30
  12  -5  -7    1.21    2.67
 -12  -5   7    6.18    2.96
  12   5  -6    3.24    2.98
 -12   5   6   -3.76    2.49
 -12  -5   6    1.65    2.74
  12  -5  -6   -1.82    2.47
 -12   5   5    0.03    2.34
  12   5  -5    5.01    2.81
 -12  -5   5   -0.45    2.46
  12  -5  -5    4.58    2.55
  12   5  -4   15.62    3.27
 -12   5   4   11.93    2.44
  12  -5  -4   18.02    3.24
 -12   5   3   10.02    2.48
  12   5  -3   10.35    2.85
  12  -5  -3   12.48    2.94
  12   5  -2    3.68    2.36
 -12   5   2    0.21    2.13
 -12  -5   2    1.95    2.53
  12  -5  -2    3.40    2.62
 -12   5   1   10.33    2.50
  12   5  -1    6.10    2.65
 -12   5   1   10.84    2.98
  12  -5  -1    8.39    3.03
 -12  -5   1    5.75    2.68
 -12   5   0   14.31    3.28
  12   5   0   13.52    3.18
 -12   5   0   14.76    2.84
  12  -5   0   16.82    3.53
  12   5   1   19.67    3.77
 -12   5  -1   21.14    4.14
  12  -5   1   26.26    4.39
  12   5   2   91.67    9.01
 -12   5  -2   81.85    8.39
 -12   5  -2   91.46    9.45
  12  -5   2   75.53   10.16
  12   6  -7   11.59    4.20
 -12  -6   7    9.69    3.55
  12  -6  -7   18.21    3.52
 -12   6   6   -0.66    2.64
  12   6  -6    7.76    3.22
  12  -6  -6    3.86    2.95
 -12  -6   6    6.09    3.06
  12   6  -5    7.54    3.14
 -12   6   5    1.79    2.60
 -12  -6   5    2.16    2.56
  12  -6  -5    4.71    2.67
  12   6  -4    1.57    2.72
 -12   6   4    0.22    2.38
  12  -6  -4    7.11    2.73
 -12  -6   4    3.37    2.45
 -12   6   3   -4.30    2.32
  12   6  -3    1.07    2.57
  12  -6  -3    1.79    2.65
 -12  -6   3   -0.29    2.36
  12   6  -2   42.10    5.27
 -12   6   2   33.80    4.94
  12  -6  -2   39.49    5.90
 -12   6   1    8.73    3.30
  12   6  -1    8.63    2.73
  12  -6  -1    9.43    3.30
  12   6   0    7.13    3.19
 -12   6   0   11.14    3.46
 -12   6   0    3.14    2.75
  12  -6   0   13.54    3.60
 -12   6  -1   23.53    4.02
  12   6   1   32.42    5.29
 -12   6  -1   31.54    4.62
  12  -6   1   25.64    4.70
 -12   6  -2   10.34    4.76
  12   6   2   17.02    4.09
 -12   6  -2    8.55    3.97
  12  -6   2   14.47    5.36
 -12   7   7    2.17    3.65
 -12  -7   7   -1.16    3.64
 -12   7   6    1.88    3.04
  12   7  -6    2.56    3.56
 -12  -7   6   -4.11    3.06
  12  -7  -6    5.33    2.90
 -12   7   5   -0.41    2.71
  12   7  -5    3.48    2.96
 -12  -7   5   -2.69    2.83
  12  -7  -5    4.95    3.19
 -12   7   4   15.70    3.17
  12   7  -4   16.10    3.66
  12  -7  -4   22.83    3.75
 -12  -7   4   21.92    3.54
  12   7  -3   -0.96    2.67
 -12   7   3   -5.03    2.45
 -12  -7   3    2.71    2.65
  12  -7  -3   -3.32    2.84
 -12   7   2    3.23    2.60
  12   7  -2    3.22    2.83
  12  -7  -2    1.98    3.09
 -12   7   1    1.50    3.02
 -12   7   1    2.01    2.79
  12   7  -1   -0.46    2.79
  12  -7  -1   -1.93    3.59
 -12   7   0   -2.41    3.02
 -12   7   0    3.79    3.38
  12   7   0    3.33    2.88
  12  -7   0   -4.09    3.77
 -12   7  -1    3.71    3.71
  12   7   1    5.04    3.22
 -12   7  -1    5.63    4.16
  12  -7   1    7.43    4.26
 -12   8   6   17.14    4.00
  12   8  -6    3.65    5.04
 -12  -8   6   12.63    3.74
  12  -8  -6   12.28    3.54
 -12   8   5    1.27    3.36
  12   8  -5    3.04    3.31
 -12  -8   5   -0.70    3.12
  12  -8  -5    4.47    3.14
 -12   8   4    8.60    3.23
  12   8  -4    8.87    3.30
 -12  -8   4   11.17    3.42
  12  -8  -4   10.78    3.29
 -12   8   3   22.27    3.71
  12   8  -3   13.73    3.66
  12  -8  -3   19.98    4.12
 -12   8   2   -2.36    3.01
  12   8  -2   -1.47    2.86
  12  -8  -2    1.23    3.79
 -12   8   1    4.19    3.79
 -12   8   1    2.15    3.29
  12   8  -1   -0.52    2.92
  12  -8  -1   -3.18    4.15
 -12   8   0   10.12    5.07
 -12   8   0   12.41    4.14
  12   8   0   17.33    3.56
  12  -8   0   18.97    4.44
 -12   9   4   17.35    3.98
  12   9  -4   19.43    4.15
  12  -9  -4   19.51    4.51
  12   9  -3    3.24    3.35
 -12   9   3    8.55    3.74
  12  -9  -3    6.98    4.39
  12   9  -2   -2.42    3.18
 -12   9   2   -4.36    3.49
 -12   9   2    0.92    4.14
  12  -9  -2   -5.21    3.78
 -13   0   8   -1.96    4.49
  13   0  -8    5.31    3.50
 -13   0   7    8.06    3.38
  13   0  -7    0.23    3.15
  13   0  -6   94.87    8.22
 -13   0   6   68.52    7.76
 -13   0   5    5.42    2.61
  13   0  -5    0.78    2.70
 -13   0   4   78.59    7.42
  13   0  -4   85.81    7.89
 -13   0   3    0.51    2.37
  13   0  -3   -0.52    2.63
 -13   0   2   25.03    3.77
  13   0  -2   31.14    5.01
 -13   0   1    0.27    2.47
 -13   0   1    1.37    2.51
  13   0  -1    1.78    2.77
 -13   0   0   -0.49    2.59
 -13   0   0    3.90    2.78
  13   0   0    7.02    3.22
 -13   0  -1    1.96    2.79
  13   0   1    3.91    3.41
 -13   0  -1    3.99    2.89
 -13   0  -2   41.27    6.66
 -13   0  -2   58.73    7.43
 -13   1   8   -2.49    4.64
  13   1  -8   -0.67    3.72
  13  -1  -8   -1.63    3.44
 -13  -1   8   -2.86    4.27
 -13   1   7   -5.82    3.21
  13   1  -7    5.58    3.20
 -13  -1   7    0.99    3.26
  13  -1  -7    5.75    3.33
  13   1  -6   -2.24    2.94
 -13   1   6    1.98    2.73
 -13  -1   6   -2.97    2.71
  13  -1  -6   -2.40    2.87
 -13   1   5    3.99    2.48
  13   1  -5    2.05    2.99
 -13  -1   5    4.64    2.72
  13  -1  -5    8.16    2.84
  13   1  -4    5.69    2.91
 -13   1   4    8.39    2.41
 -13  -1   4    5.92    2.67
  13  -1  -4    4.82    2.81
 -13   1   3   -1.25    2.28
  13   1  -3   -0.45    2.47
 -13  -1   3   -2.47    2.36
  13  -1  -3   -2.12    2.56
  13   1  -2    0.67    2.62
 -13   1   2    2.38    2.46
  13  -1  -2    4.61    2.71
 -13  -1   2    6.14    2.38
  13   1  -1    1.56    2.85
 -13   1   1    2.49    2.47
 -13   1   1   -0.56    2.52
 -13  -1   1    1.97    2.57
  13  -1  -1    4.60    3.09
 -13  -1   1   -1.40    2.48
 -13   1   0   18.13    3.69
  13   1   0   21.58    4.15
 -13   1   0   21.82    3.08
 -13  -1   0   24.44    3.53
  13  -1   0   32.73    5.94
 -13  -1   0   23.63    3.69
  13   1   1   48.53    7.18
 -13   1  -1   40.40    6.52
 -13  -1  -1   52.01    6.21
 -13  -1  -1   43.22    5.79
  13  -1   1   40.00    7.19
 -13   1  -2    0.77    3.63
 -13   1  -2    4.80    3.18
  13   1   2   -1.49    4.96
 -13  -1  -2    0.42    3.17
 -13  -1  -2    3.95    3.04
  13   2  -7   28.16    4.46
 -13   2   7   26.61    4.73
  13  -2  -7   37.69    5.84
 -13  -2   7   38.05    6.78
  13   2  -6   95.74    8.33
 -13   2   6   84.57    8.26
  13  -2  -6   91.86    8.24
 -13  -2   6   67.75    8.02
 -13   2   5    0.35    2.62
  13   2  -5   -3.21    2.70
 -13  -2   5    0.23    2.59
  13  -2  -5    3.46    2.79
 -13   2   4    8.73    2.76
  13   2  -4    9.15    2.96
 -13  -2   4    9.25    2.72
  13  -2  -4    5.95    2.94
  13   2  -3   17.20    3.23
  13  -2  -3   11.92    3.18
 -13  -2   3    9.86    2.86
  13   2  -2   61.74    6.13
 -13   2   2   38.79    5.46
  13  -2  -2   53.22    6.37
 -13  -2   2   45.54    5.86
  13   2  -1    8.54    3.04
 -13   2   1    8.80    3.11
 -13   2   1    3.55    2.52
 -13  -2   1    9.00    2.69
 -13  -2   1    3.77    2.50
  13  -2  -1   10.05    3.23
  13   2   0   11.77    3.41
 -13   2   0    7.20    2.91
 -13   2   0    9.83    2.74
 -13  -2   0    2.15    2.43
 -13  -2   0    8.57    2.78
  13  -2   0    7.86    3.42
 -13   2  -1   10.32    3.30
  13   2   1    9.50    3.68
 -13   2  -1    0.71    2.90
 -13  -2  -1    8.88    2.98
 -13  -2  -1    0.23    2.69
  13  -2   1    3.24    4.03
  13   3  -7  112.85   11.12
 -13   3   7  110.89   10.70
  13  -3  -7  109.08   10.22
 -13  -3   7  136.52   11.26
 -13   3   6    8.55    3.09
  13   3  -6    0.75    3.38
 -13  -3   6    5.52    3.18
  13  -3  -6    4.75    2.97
 -13   3   5    2.79    2.67
  13   3  -5   10.01    3.12
  13  -3  -5    8.35    3.08
 -13  -3   5    5.09    2.80
  13   3  -4    5.87    2.82
 -13   3   4    2.28    2.53
  13  -3  -4    2.87    2.79
 -13  -3   4    6.87    2.80
 -13   3   3    6.92    2.51
  13   3  -3    2.97    2.74
  13  -3  -3    0.25    2.89
 -13  -3   3    1.23    2.92
 -13   3   2   60.43    6.15
  13   3  -2   68.99    6.71
 -13  -3   2   49.19    6.71
  13  -3  -2   56.26    7.02
  13   3  -1    6.92    2.98
 -13   3   1    4.38    2.59
 -13   3   1    7.17    3.26
  13  -3  -1   12.30    3.68
 -13  -3   1   10.97    2.69
 -13  -3   1    4.17    2.94
 -13   3   0    1.78    3.01
 -13   3   0   -2.46    2.76
  13   3   0    1.48    3.06
  13  -3   0   -0.26    3.34
 -13  -3   0   -0.81    2.54
 -13   3  -1    6.36    3.33
 -13   3  -1    5.10    3.13
  13   3   1   -2.50    3.56
 -13  -3  -1   -1.69    2.97
  13  -3   1    0.76    4.25
 -13  -3  -1    0.63    2.75
  13   4  -7   -2.13    5.14
 -13   4   7    0.62    3.62
 -13  -4   7   -4.58    3.71
 -13   4   6  207.39   16.64
  13   4  -6  212.32   16.80
 -13  -4   6  208.47   16.75
  13  -4  -6  217.45   16.53
  13   4  -5   16.56    3.62
 -13  -4   5   18.15    3.37
  13  -4  -5   30.75    5.49
  13   4  -4    8.69    3.09
 -13   4   4    0.85    2.57
  13  -4  -4    5.25    3.15
 -13   4   3   -0.45    2.52
  13   4  -3    2.45    2.99
 -13  -4   3    1.21    2.79
  13  -4  -3    2.91    3.12
 -13   4   2   -1.37    2.50
  13   4  -2    3.76    2.86
  13  -4  -2   -2.20    3.12
 -13  -4   2    4.17    2.78
 -13   4   1   14.03    3.31
  13   4  -1   14.78    3.39
 -13   4   1   14.23    3.73
  13  -4  -1   16.41    3.75
 -13  -4   1   19.49    3.13
  13   4   0    4.66    3.02
 -13   4   0    0.20    3.00
 -13   4   0    3.01    3.33
 -13  -4   0    0.65    2.43
  13  -4   0    7.03    3.64
 -13  -4   0   -0.54    3.72
  13   4   1   20.35    4.05
 -13   4  -1   18.01    3.87
 -13   4  -1   16.56    4.12
  13  -4   1   10.54    4.68
 -13   5   6   -1.47    3.46
  13   5  -6   -0.61    3.92
 -13  -5   6   -1.83    3.23
  13  -5  -6   -0.87    3.15
  13   5  -5    8.30    3.40
 -13   5   5    6.90    3.35
  13  -5  -5    8.03    3.49
 -13  -5   5    8.55    3.19
  13   5  -4    7.01    3.15
 -13   5   4    3.83    2.90
 -13  -5   4   -1.72    3.18
  13  -5  -4    1.79    3.37
  13   5  -3    5.60    2.93
 -13   5   3    4.64    2.93
 -13  -5   3    2.39    2.84
  13  -5  -3    5.75    3.02
 -13   5   2   12.80    3.35
  13   5  -2    5.59    3.32
 -13  -5   2    6.74    2.95
  13  -5  -2   13.51    3.56
 -13   5   1    9.25    3.39
  13   5  -1   10.76    3.31
 -13   5   1    6.38    3.20
  13  -5  -1    9.35    3.55
 -13  -5   1   12.27    3.20
 -13   5   0   25.09    4.38
 -13   5   0   30.57    5.31
  13   5   0   34.72    5.93
  13  -5   0   30.84    5.05
 -13   6   6   13.25    4.36
 -13  -6   6   12.40    3.89
  13  -6  -6   15.74    3.84
 -13   6   5    2.27    3.54
  13   6  -5    9.22    4.24
  13  -6  -5    7.46    3.34
 -13  -6   5    3.07    3.09
 -13   6   4   -3.22    3.25
  13   6  -4   -1.29    3.12
  13  -6  -4    0.86    3.31
 -13  -6   4   -2.71    3.10
 -13   6   3   35.46    6.03
  13   6  -3   39.46    5.97
  13  -6  -3   39.57    6.62
  13   6  -2    7.84    3.21
 -13   6   2    6.82    3.28
  13  -6  -2    4.68    3.73
 -13  -6   2    8.80    2.68
 -13  -6   2   11.32    3.17
 -13   6   1    1.91    3.48
  13   6  -1    8.44    3.35
 -13   6   1    5.24    4.13
  13  -6  -1    5.05    3.81
  13  -6   0    6.79    4.59
 -13   7   4   -3.42    3.64
  13   7  -4    1.29    4.25
 -13  -7   4    0.47    3.32
  13  -7  -4    3.49    3.89
  13   7  -3    3.08    3.39
 -13   7   3    3.71    3.54
  13  -7  -3    0.13    3.72
 -13  -7   3    3.23    3.36
 -13   7   2    0.98    3.85
  13   7  -2    0.61    3.32
  13  -7  -2   11.35    3.97
 -14   0   6   14.58    4.25
  14   0  -6   22.90    4.90
  14   0  -5    2.80    3.50
 -14   0   5   -1.02    3.36
 -14   0   4   13.40    3.41
  14   0  -4   22.07    4.03
  14   0  -3    3.24    3.32
 -14   0   3   -3.73    2.84
  14   0  -2   20.43    4.16
 -14   0   2   16.31    3.35
 -14   0   1   -2.42    3.07
 -14   0   1   -2.23    2.99
  14   0  -1   -3.78    4.01
 -14   1   6    4.82    3.99
  14   1  -6    0.93    4.11
 -14  -1   6    3.69    3.79
  14  -1  -6    5.89    3.70
  14   1  -5   53.46    7.76
 -14   1   5   38.67    7.12
  14  -1  -5   51.41    7.18
 -14  -1   5   56.68    7.21
  14   1  -4    9.38    3.73
 -14   1   4    9.98    3.23
 -14  -1   4    9.46    3.36
  14  -1  -4    5.63    3.42
 -14   1   3   -0.79    3.25
  14   1  -3    3.23    3.36
  14  -1  -3   -2.18    3.25
 -14  -1   3   -2.23    3.02
 -14   1   2   14.17    3.34
  14   1  -2   20.25    4.34
  14  -1  -2   11.64    4.13
 -14  -1   2   16.50    3.26
  14   1  -1    0.53    3.97
 -14   1   1   -0.18    3.20
 -14   1   1    3.76    3.20
 -14  -1   1    1.15    3.01
 -14  -1   1    1.24    3.12
  14  -1  -1   -3.15    4.22
 -14   2   6   23.24    5.52
 -14  -2   6   25.22    4.78
  14  -2  -6   29.63    4.44
  14   2  -5    5.17    4.21
 -14   2   5    4.08    3.66
  14  -2  -5    9.32    3.63
 -14  -2   5   10.20    3.62
 -14   2   4    4.29    3.45
  14   2  -4    8.61    3.93
 -14  -2   4    6.94    3.45
  14  -2  -4   10.65    3.84
 -14   2   3   10.56    3.48
  14   2  -3   14.38    3.87
 -14  -2   3   10.57    3.50
  14  -2  -3   12.16    3.64
 -14   2   2   19.26    3.75
  14   2  -2   13.18    4.17
 -14  -2   2    8.75    3.35
  14  -2  -2   11.70    4.32
 -14   2   1   14.25    3.61
 -14   2   1   13.88    3.96
  14   2  -1    7.03    4.38
  14  -2  -1   13.18    4.84
 -14  -2   1    5.54    3.38
 -14   3   5   32.90    5.46
  14   3  -5   24.28    6.25
  14  -3  -5   47.22    6.71
 -14  -3   5   45.01    7.54
  14   3  -4    4.22    3.96
 -14   3   4    1.63    3.51
 -14  -3   4   -2.71    3.32
  14  -3  -4    6.27    3.72
  14   3  -3   12.56    4.42
 -14   3   3   14.17    4.02
 -14  -3   3   15.09    3.62
  14  -3  -3   13.20    3.94
 -14   3   2    3.17    3.41
  14   3  -2    0.21    4.17
 -14  -3   2   -0.63    3.48
  14  -3  -2    8.72    4.44
  14   3  -1    1.94    4.95
 -14   3   1   -0.09    3.95
 -14   3   1   -3.20    3.51
  14  -3  -1    3.81    5.84
 -14  -3   1    4.72    3.80
 -14  -3   1    6.85    2.96
 -14   4   4   86.05    9.29
  14   4  -4   55.49   11.08
 -14  -4   4   77.03    8.83
  14  -4  -4   94.33    9.21
  14   4  -3    1.67    4.26
 -14   4   3    8.93    3.97
  14  -4  -3    9.38    3.91
 -14  -4   3   -2.69    3.65
 -14   4   2   22.87    4.91
 -14  -4   2   35.63    5.77
  14  -4  -2   28.77    5.26
 -14  -4   2   31.31    4.56
   0   0   0    0.00    0.00
   0   0   0    0.00    0.00   0
_computing_structure_solution     'SHELXT 2018/2 (Sheldrick, 2018)'
;
_shelx_hkl_checksum     73877
_shelx_res_file
;
TITL import_a.res in P2(1)/c
    import.res
    created by SHELXL-2018/3 at 23:49:13 on 04-Apr-2026
REM Old TITL TB_27C
REM SHELXT solution in P2(1)/c: R1 0.126, Rweak 0.005, Alpha 0.022
REM <I/s> 0.692 for 120 systematic absences, Orientation a'=c, b'=-b, c'=a
REM Formula found by SHELXT: C15 N5
CELL 0.71073 11.244 12.6044 8.9926 90 106.87 90
ZERR 4 0.0019 0.0021 0.0014 0 0.006 0
LATT 1
SYMM -X,0.5+Y,0.5-Z
SFAC C H N O
UNIT 60 48 8 12
L.S. 23
PLAN  5
SIZE 0.18 0.2 0.25
TEMP -123
CONF
list 4
MORE -1
BOND $H
fmap 2 53
acta
REM <olex2.extras>
REM <HklSrc "%.\\import.hkl">
REM </olex2.extras>
WGHT    0.041400    1.046000
FVAR       0.61727
O1    4    0.669380    0.290552    0.120377    11.00000    0.02520    0.01342 =
         0.02461   -0.00262    0.00301    0.00211
AFIX 147
H1    2    0.606402    0.305120    0.046242    11.00000   -1.50000
AFIX   0
O3    4    0.842468    0.523783    0.439242    11.00000    0.03071    0.02055 =
         0.03369    0.00042    0.00210   -0.00066
O2    4    0.887272    0.397428    0.108604    11.00000    0.03118    0.02795 =
         0.04821    0.00862    0.02343    0.00950
N1    3    0.477767    0.607537    0.174161    11.00000    0.01946    0.01603 =
         0.02345   -0.00085    0.00719    0.00121
N2    3    0.630916    0.705426    0.037981    11.00000    0.02633    0.01498 =
         0.02096    0.00196    0.00652    0.00091
C12   1    0.578582    0.551595    0.166188    11.00000    0.01693    0.01468 =
         0.01369   -0.00201    0.00410   -0.00028
C11   1    0.661756    0.605685    0.089275    11.00000    0.01847    0.01484 =
         0.01479   -0.00100    0.00253   -0.00112
C7    1    0.767469    0.553886    0.072277    11.00000    0.01769    0.01919 =
         0.01708   -0.00028    0.00351   -0.00171
C4    1    0.603787    0.448747    0.224947    11.00000    0.01818    0.01489 =
         0.01460   -0.00258    0.00372   -0.00011
C3    1    0.521287    0.402464    0.295966    11.00000    0.02402    0.01534 =
         0.01856    0.00160    0.00575   -0.00175
AFIX  43
H3    2    0.533697    0.331769    0.333955    11.00000   -1.20000
AFIX   0
C5    1    0.713037    0.384177    0.207872    11.00000    0.02114    0.01159 =
         0.01952    0.00263    0.00603    0.00135
C6    1    0.797610    0.443932    0.127844    11.00000    0.01995    0.01917 =
         0.02127    0.00095    0.00676    0.00301
C10   1    0.705894    0.754710   -0.031079    11.00000    0.03079    0.01619 =
         0.02520    0.00471    0.00733   -0.00200
AFIX  43
H10   2    0.685095    0.824996   -0.067532    11.00000   -1.20000
AFIX   0
C14   1    0.848771    0.432187    0.481486    11.00000    0.01569    0.02566 =
         0.02335    0.00246    0.00616    0.00271
C8    1    0.843410    0.607874   -0.001059    11.00000    0.01949    0.02464 =
         0.02423    0.00195    0.00712   -0.00067
AFIX  43
H8    2    0.915370    0.574755   -0.014840    11.00000   -1.20000
AFIX   0
C13   1    0.795054    0.344334    0.366891    11.00000    0.02243    0.01834 =
         0.01949    0.00256    0.00381    0.00363
AFIX  23
H13A  2    0.744812    0.296932    0.412625    11.00000   -1.20000
H13B  2    0.864221    0.301854    0.350456    11.00000   -1.20000
AFIX   0
C1    1    0.402970    0.562537    0.247080    11.00000    0.02023    0.02287 =
         0.02628   -0.00348    0.00908    0.00125
AFIX  43
H1A   2    0.333471    0.601967    0.256368    11.00000   -1.20000
AFIX   0
C2    1    0.421144    0.461338    0.310059    11.00000    0.02222    0.02388 =
         0.02030   -0.00133    0.00975   -0.00341
AFIX  43
H2    2    0.365825    0.432869    0.362005    11.00000   -1.20000
AFIX   0
C9    1    0.812377    0.709615   -0.052927    11.00000    0.02649    0.02800 =
         0.02698    0.00607    0.01010   -0.00517
AFIX  43
H9    2    0.862611    0.748262   -0.102620    11.00000   -1.20000
AFIX   0
C15   1    0.908825    0.399569    0.646133    11.00000    0.02524    0.03797 =
         0.02227    0.00185    0.00397   -0.00422
AFIX 137
H15A  2    0.988278    0.364693    0.653789    11.00000   -1.50000
H15B  2    0.854171    0.350215    0.679350    11.00000   -1.50000
H15C  2    0.923377    0.462428    0.713143    11.00000   -1.50000
AFIX   0
HKLF 4
REM  import_a.res in P2(1)/c
REM wR2 = 0.1318, GooF = S = 1.030, Restrained GooF = 1.030 for all data
REM R1 = 0.0518 for 2205 Fo > 4sig(Fo) and 0.0676 for all 2781 data
REM 183 parameters refined using 0 restraints
END
WGHT      0.0414      1.0459
REM Highest difference peak  0.300,  deepest hole -0.278,  1-sigma level  0.058
Q1    1   0.5586  0.4196  0.2489  11.00000  0.05    0.30
Q2    1   0.7537  0.4180  0.1688  11.00000  0.05    0.29
Q3    1   0.6191  0.5774  0.1217  11.00000  0.05    0.26
Q4    1   0.6471  0.4225  0.2012  11.00000  0.05    0.25
Q5    1   0.7212  0.5788  0.0924  11.00000  0.05    0.25
;
_shelx_res_checksum     13718
