# Supplementary material for: Synthesis and structure of (RS)-6-hy­droxy-6-(2-oxoprop­yl)-1,10-phenanthrolin-5(6H)-one
Source: Acta Crystallogr E Crystallogr Commun. 2026 May 7;82(Pt 6):578–82. doi: 10.1107/S2056989026004408 (PMC13238995; doi:10.1107/S2056989026004408)
Supplement: Supplementary file 2 [file e-82-00578-Isup2.hkl]

data_I                                                                          
_shelx_title ' import_a.res in P2(1)/c'                                         
_shelx_refln_list_code          4                                               
_shelx_F_calc_maximum      153.52                                               
_exptl_crystal_F_000       560.00                                               
_reflns_d_resolution_high  0.7696                                               
                                                                                
loop_                                                                           
 _space_group_symop_operation_xyz                                               
 'x, y, z'                                                                      
 '-x, y+1/2, -z+1/2'                                                            
 '-x, -y, -z'                                                                   
 'x, -y-1/2, z-1/2'                                                             
                                                                                
_cell_length_a    11.2440                                                       
_cell_length_b    12.6044                                                       
_cell_length_c     8.9926                                                       
_cell_angle_alpha  90.000                                                       
_cell_angle_beta  106.870                                                       
_cell_angle_gamma  90.000                                                       
                                                                                
_shelx_F_squared_multiplier     1.000                                           
                                                                                
loop_                                                                           
 _refln_index_h                                                                 
 _refln_index_k                                                                 
 _refln_index_l                                                                 
 _refln_F_squared_calc                                                          
 _refln_F_squared_meas                                                          
 _refln_F_squared_sigma                                                         
 _refln_observed_status                                                         
   2   0   0       4139.47       3607.94       254.16 o                         
   3   0   0       4164.73       4038.12       201.25 o                         
   4   0   0       6043.93       5713.97       284.71 o                         
   5   0   0         67.20         65.85         4.22 o                         
   6   0   0        675.86        659.69        33.70 o                         
   7   0   0         27.63         35.41         3.49 o                         
   8   0   0         28.95         39.30         3.95 o                         
   9   0   0         17.80         21.84         3.24 o                         
  10   0   0        256.29        289.60        18.41 o                         
  11   0   0        117.03        124.73         7.83 o                         
  12   0   0         90.21         87.37         7.01 o                         
  13   0   0          0.13          8.43         5.07 o                         
   1   1   0        119.99        101.20         4.24 o                         
   2   1   0        452.09        457.16        16.27 o                         
   3   1   0        454.54        447.31        18.51 o                         
   4   1   0         56.75         70.07         3.48 o                         
   5   1   0        309.35        361.71        13.22 o                         
   6   1   0        474.31        513.59        21.53 o                         
   7   1   0          0.16          0.01         1.05 o                         
   8   1   0        435.69        447.35        16.65 o                         
   9   1   0          1.33          1.28         1.58 o                         
  10   1   0         18.09         15.58         2.35 o                         
  11   1   0        195.54        222.33         8.04 o                         
  12   1   0         55.40         46.21         3.72 o                         
  13   1   0         62.71         60.91         4.05 o                         
   0   2   0       6194.52       5788.46       412.52 o                         
   1   2   0          5.25          3.23         0.62 o                         
   2   2   0       2103.33       1940.26        79.00 o                         
   3   2   0       5672.94       5234.71       212.87 o                         
   4   2   0        506.30        498.28        17.92 o                         
   5   2   0       1072.64       1184.41        42.17 o                         
   6   2   0       1009.21       1028.43        36.76 o                         
   7   2   0        511.62        586.04        21.38 o                         
   8   2   0         42.36         47.97         3.65 o                         
   9   2   0         52.03         47.84         3.14 o                         
  10   2   0          0.03          5.14         1.89 o                         
  11   2   0        275.84        281.56        10.71 o                         
  12   2   0        211.87        203.76         7.87 o                         
  13   2   0         17.58         20.47         3.09 o                         
   1   3   0       2890.26       2560.89       127.70 o                         
   2   3   0        916.32        905.32        45.48 o                         
   3   3   0        935.36        995.29        40.85 o                         
   4   3   0         29.69         49.38         2.27 o                         
   5   3   0        156.95        145.23         5.68 o                         
   6   3   0        258.13        275.48        10.34 o                         
   7   3   0        150.41        157.73         6.41 o                         
   8   3   0          9.20          7.27         1.98 o                         
   9   3   0         27.24         19.82         2.75 o                         
  10   3   0        987.42        990.94        29.48 o                         
  11   3   0       2020.60       2055.97        60.10 o                         
  12   3   0          9.34          9.29         2.99 o                         
  13   3   0          2.11         -0.33         3.41 o                         
   0   4   0       1258.70       1162.90        92.04 o                         
   1   4   0        130.33        124.82         9.42 o                         
   2   4   0       1039.61       1026.61        51.59 o                         
   3   4   0        968.15       1012.63        51.00 o                         
   4   4   0        228.31        208.53         9.07 o                         
   5   4   0       1847.11       1940.25        79.46 o                         
   6   4   0         33.25         45.53         2.52 o                         
   7   4   0        185.98        197.12         7.84 o                         
   8   4   0        155.77        153.85         5.87 o                         
   9   4   0         46.11         50.69         3.70 o                         
  10   4   0         15.83         13.94         2.29 o                         
  11   4   0         31.22         37.87         5.36 o                         
  12   4   0          7.06         15.14         3.54 o                         
  13   4   0          0.80          6.24         3.31 o                         
   1   5   0       1094.01       1250.71        62.73 o                         
   2   5   0         27.57         34.98         2.62 o                         
   3   5   0        270.64        290.24        15.10 o                         
   4   5   0        122.57        103.70         4.96 o                         
   5   5   0        546.63        617.53        27.13 o                         
   6   5   0        233.23        246.80        16.18 o                         
   7   5   0         18.16         12.75         2.58 o                         
   8   5   0          0.06          0.44         1.66 o                         
   9   5   0         27.66         29.56         3.43 o                         
  10   5   0         36.37         29.98         3.75 o                         
  11   5   0          6.04         10.49         3.06 o                         
  12   5   0         48.00         38.97         4.17 o                         
  13   5   0         74.70         78.66         6.66 o                         
   0   6   0       6692.04       7482.75       383.45 o                         
   1   6   0        292.05        304.00        15.74 o                         
   2   6   0         74.71         63.92         8.63 o                         
   3   6   0         23.01         24.74         3.11 o                         
   4   6   0         96.53         77.29         5.10 o                         
   5   6   0        757.03        779.59        32.43 o                         
   6   6   0         16.69         12.82         2.74 o                         
   7   6   0         11.56         20.33         2.00 o                         
   8   6   0         43.47         41.72         3.99 o                         
   9   6   0          1.40          6.94         2.47 o                         
  10   6   0         57.53         61.28         4.85 o                         
  11   6   0         14.46         12.44         3.83 o                         
  12   6   0         19.50         22.69         5.46 o                         
  13   6   0          6.31         17.82        12.05 o                         
   1   7   0         74.74         84.07         5.66 o                         
   2   7   0        207.03        219.17        11.79 o                         
   3   7   0        858.54        771.56        39.32 o                         
   4   7   0        152.21        173.09         8.02 o                         
   5   7   0        517.18        438.65        21.49 o                         
   6   7   0        680.93        639.56        23.43 o                         
   7   7   0         77.25         66.29         4.12 o                         
   8   7   0         62.25         76.83         6.34 o                         
   9   7   0         48.92         46.05         4.50 o                         
  10   7   0         29.24         37.42         3.96 o                         
  11   7   0         13.09         16.55         3.49 o                         
  12   7   0          4.82          0.84         5.16 o                         
   0   8   0        424.40        573.12        42.11 o                         
   1   8   0        329.65        343.22        17.92 o                         
   2   8   0          3.82          0.15         1.23 o                         
   3   8   0          4.02          6.38         3.10 o                         
   4   8   0        321.62        326.08        14.25 o                         
   5   8   0       2324.87       2265.29       113.86 o                         
   6   8   0        369.09        367.52        16.25 o                         
   7   8   0         79.45         77.72         5.13 o                         
   8   8   0          0.07          2.85         2.20 o                         
   9   8   0         16.96         14.46         3.21 o                         
  10   8   0          9.93         11.37         3.21 o                         
  11   8   0        144.24        134.72         8.45 o                         
  12   8   0         43.42         40.98         5.51 o                         
   1   9   0        360.71        376.06        19.68 o                         
   2   9   0         35.96         45.61         5.37 o                         
   3   9   0        182.97        196.65        10.99 o                         
   4   9   0          1.09          2.83         2.14 o                         
   5   9   0          0.25         -0.65         2.13 o                         
   6   9   0        641.26        621.86        22.93 o                         
   7   9   0         10.68         11.55         2.40 o                         
   8   9   0         36.80         31.60         3.13 o                         
   9   9   0          1.83          5.09         3.05 o                         
  10   9   0         31.15         39.41         4.77 o                         
  11   9   0         22.09         31.38         4.63 o                         
   1  10   0          5.16          8.27         2.09 o                         
   2  10   0        110.47         97.54         6.38 o                         
   3  10   0          5.51          2.20         2.06 o                         
   4  10   0        132.84        140.01         9.07 o                         
   5  10   0       1777.42       1767.80        89.57 o                         
   6  10   0       1072.12       1047.61        67.88 o                         
   7  10   0        226.04        245.79        10.36 o                         
   8  10   0        107.00         95.64         6.69 o                         
   9  10   0          6.29          4.29         3.98 o                         
  10  10   0        144.59        168.91        13.55 o                         
  11  10   0        230.99        279.54        15.76 o                         
   1  11   0        133.76        126.30        11.59 o                         
   2  11   0        167.04        151.01        23.23 o                         
   3  11   0         62.87         73.38        12.41 o                         
   4  11   0       1189.72       1112.36        56.90 o                         
   5  11   0        676.25        670.68        45.48 o                         
   6  11   0        916.75        952.91        49.52 o                         
   7  11   0          4.21          7.98         6.06 o                         
   8  11   0        169.91        153.59        18.86 o                         
   9  11   0          0.08          3.63         3.57 o                         
  10  11   0          4.64          8.86         4.44 o                         
   1  12   0        257.11        189.73        15.72 o                         
   2  12   0         35.45         50.74         5.53 o                         
   3  12   0         71.65         74.18         6.72 o                         
   4  12   0        160.92        159.08        18.46 o                         
   5  12   0        248.32        278.27        16.44 o                         
   6  12   0          0.09          0.17         3.83 o                         
   7  12   0          0.29          6.32         4.23 o                         
   8  12   0          9.47         17.87         5.24 o                         
   9  12   0          0.06          4.32         4.24 o                         
   1  13   0        138.52        119.97        12.76 o                         
   2  13   0         36.36         45.44         4.85 o                         
   3  13   0         47.82         58.01         6.16 o                         
   4  13   0         39.68         53.93         9.92 o                         
   5  13   0        432.82        456.75        25.34 o                         
   6  13   0          1.10          3.97         4.29 o                         
   7  13   0         82.33         85.09        10.30 o                         
   8  13   0        309.48        285.42        36.93 o                         
   2  14   0         65.36         37.66         8.24 o                         
   3  14   0         42.77        105.98        13.60 o                         
   4  14   0         22.71         19.34         5.14 o                         
   5  14   0        350.29        389.58        22.18 o                         
   6  14   0          3.12          2.59         5.25 o                         
   7  14   0         94.99         79.38        14.66 o                         
   1  15   0          4.12         10.75         4.56 o                         
   2  15   0         20.83         23.41         5.47 o                         
   3  15   0         13.17         17.99         5.28 o                         
   4  15   0         16.04         63.80        11.73 o                         
   5  15   0          8.68         15.80         8.28 o                         
   1  16   0          2.45         13.65         8.53 o                         
   2  16   0         37.23         25.82        11.55 o                         
 -14   1   1          2.95          1.91         3.61 o                         
 -13   1   1          1.16          3.50         2.82 o                         
 -12   1   1          7.10          4.56         2.72 o                         
 -11   1   1         72.71         72.18         5.17 o                         
 -10   1   1          3.63          7.38         2.64 o                         
  -9   1   1        227.61        221.12        10.36 o                         
  -8   1   1         28.88         40.72         3.25 o                         
  -7   1   1        579.51        560.98        20.47 o                         
  -6   1   1        128.31        156.77         6.21 o                         
  -5   1   1        184.90        178.56         6.85 o                         
  -4   1   1        310.70        313.45        11.61 o                         
  -3   1   1       2936.67       2653.94        93.57 o                         
  -2   1   1        749.12        707.72        25.05 o                         
  -1   1   1       9146.41       8079.80       333.37 o                         
   0   1   1       1911.59       1802.90        63.62 o                         
   1   1   1       1225.85       1122.13        45.87 o                         
   2   1   1        120.14        131.20         3.73 o                         
   3   1   1         28.76         32.16         1.80 o                         
   4   1   1          0.75          0.98         0.48 o                         
   5   1   1        143.27        114.36         3.79 o                         
   6   1   1         73.57         58.39         3.11 o                         
   7   1   1        175.16        195.55         6.39 o                         
   8   1   1          6.03          3.48         1.38 o                         
   9   1   1        242.88        214.04        10.18 o                         
  10   1   1         75.19         70.47         4.03 o                         
  11   1   1          7.49          6.38         2.48 o                         
  12   1   1          6.98          6.83         2.68 o                         
  13   1   1        124.07        119.21         7.64 o                         
 -14   2   1         25.49         28.80         4.66 o                         
 -13   2   1         24.90         18.65         3.00 o                         
 -12   2   1        114.45        106.81         6.56 o                         
 -11   2   1        276.61        292.65        11.87 o                         
 -10   2   1        206.39        220.55         9.30 o                         
  -9   2   1         35.87         32.24         3.31 o                         
  -8   2   1         27.61         20.07         2.11 o                         
  -7   2   1          0.67          0.75         0.98 o                         
  -6   2   1        283.35        303.09        11.33 o                         
  -5   2   1        134.03        135.74         5.37 o                         
  -4   2   1        828.43        805.90        28.72 o                         
  -3   2   1        129.29        107.83         4.79 o                         
  -2   2   1       3276.55       2921.24       102.97 o                         
  -1   2   1       1592.75       1389.63        69.50 o                         
   0   2   1        714.35        671.39        23.87 o                         
   1   2   1       2374.61       2230.68        90.95 o                         
   2   2   1        351.16        385.39        16.13 o                         
   3   2   1        172.89        161.36         6.00 o                         
   4   2   1        124.83        119.98         3.87 o                         
   5   2   1        157.76        164.74         5.25 o                         
   6   2   1        470.53        467.99        15.35 o                         
   7   2   1         96.61        104.47         3.86 o                         
   8   2   1          6.56          8.55         1.31 o                         
   9   2   1         13.08         13.45         1.73 o                         
  10   2   1         42.48         44.06         2.99 o                         
  11   2   1        131.94        134.66         7.49 o                         
  12   2   1        238.03        234.71         8.83 o                         
  13   2   1         12.27         13.84         4.80 o                         
 -14   3   1          6.23          6.36         4.16 o                         
 -13   3   1         24.24         20.38         3.17 o                         
 -12   3   1          6.00          5.07         2.89 o                         
 -11   3   1          3.79         13.67         2.92 o                         
 -10   3   1        371.64        409.91        15.72 o                         
  -9   3   1         42.39         52.64         4.91 o                         
  -8   3   1         63.11         57.81         3.95 o                         
  -7   3   1         70.66         76.13         3.69 o                         
  -6   3   1       1550.88       1718.48        60.97 o                         
  -5   3   1         11.79          5.16         0.90 o                         
  -4   3   1       4971.80       4643.47       163.67 o                         
  -3   3   1          2.27          1.37         0.59 o                         
  -2   3   1        473.36        429.43        17.80 o                         
  -1   3   1        676.62        669.89        47.79 o                         
   0   3   1       3046.19       2941.87       103.68 o                         
   1   3   1        253.21        248.87         9.16 o                         
   2   3   1       1028.14       1012.68        51.03 o                         
   3   3   1         29.38         35.21         2.04 o                         
   4   3   1        649.39        641.60        23.11 o                         
   5   3   1         67.30         71.55         3.69 o                         
   6   3   1        723.60        748.94        22.05 o                         
   7   3   1        137.89        151.87         5.18 o                         
   8   3   1          2.53          0.22         1.31 o                         
   9   3   1        173.39        172.27         6.74 o                         
  10   3   1         40.30         49.74         4.31 o                         
  11   3   1         18.88         21.39         2.39 o                         
  12   3   1         89.28         84.85         8.49 o                         
  13   3   1          4.03          3.82         3.47 o                         
 -13   4   1         48.35         42.58         4.03 o                         
 -12   4   1          5.07          7.75         2.52 o                         
 -11   4   1        587.71        556.93        20.98 o                         
 -10   4   1         90.99        108.26         6.78 o                         
  -9   4   1        201.83        197.51         9.55 o                         
  -8   4   1         68.26         56.57         4.71 o                         
  -7   4   1          0.08          0.11         1.14 o                         
  -6   4   1        226.68        215.69         9.56 o                         
  -5   4   1          8.19         13.75         1.42 o                         
  -4   4   1        791.08        769.21        27.47 o                         
  -3   4   1          0.24          5.90         1.02 o                         
  -2   4   1        555.40        627.24        25.84 o                         
  -1   4   1         50.39         41.87         2.22 o                         
   0   4   1        561.26        576.99        20.67 o                         
   1   4   1          4.83         18.24         1.26 o                         
   2   4   1          4.44          5.18         0.82 o                         
   3   4   1         76.33         83.28         4.21 o                         
   4   4   1        664.66        598.04        21.61 o                         
   5   4   1         20.58         10.58         1.28 o                         
   6   4   1        423.65        456.60        16.91 o                         
   7   4   1         30.64         22.39         2.55 o                         
   8   4   1         75.25         79.29         4.51 o                         
   9   4   1          6.43          4.45         2.37 o                         
  10   4   1        290.85        284.60        11.79 o                         
  11   4   1        161.81        163.93         8.36 o                         
  12   4   1        438.89        436.14        17.71 o                         
  13   4   1         52.72         45.13         5.45 o                         
 -13   5   1         32.00         25.63         3.90 o                         
 -12   5   1         15.06         22.30         3.22 o                         
 -11   5   1        160.01        152.23         6.75 o                         
 -10   5   1         31.83         31.24         4.30 o                         
  -9   5   1         12.99          8.78         2.72 o                         
  -8   5   1          6.56          6.40         1.60 o                         
  -7   5   1        602.32        609.59        22.26 o                         
  -6   5   1         90.43         76.17         4.13 o                         
  -5   5   1        553.45        581.68        24.30 o                         
  -4   5   1         16.71         11.00         1.50 o                         
  -3   5   1        460.57        455.55        23.30 o                         
  -2   5   1        148.14        125.72         9.84 o                         
  -1   5   1        466.16        498.95        36.03 o                         
   0   5   1        227.82        253.20        13.21 o                         
   1   5   1        350.43        395.93        16.65 o                         
   2   5   1         45.79         46.71         2.63 o                         
   3   5   1       1584.42       1561.12        64.16 o                         
   4   5   1          0.40          0.59         1.39 o                         
   5   5   1         44.82         39.58         2.93 o                         
   6   5   1         38.18         39.33         2.93 o                         
   7   5   1        188.04        184.63         7.73 o                         
   8   5   1         85.26         62.78         4.56 o                         
   9   5   1          0.74         -0.95         2.33 o                         
  10   5   1         10.27          5.91         2.68 o                         
  11   5   1          6.83          6.62         3.27 o                         
  12   5   1         48.90         58.74         6.18 o                         
 -13   6   1         18.14         13.63         4.80 o                         
 -12   6   1         22.44         23.37         4.66 o                         
 -11   6   1        118.82        119.86         6.92 o                         
 -10   6   1         25.81         24.23         6.69 o                         
  -9   6   1          2.93          3.36         3.19 o                         
  -8   6   1         27.54         32.51         3.21 o                         
  -7   6   1         35.09         27.53         5.07 o                         
  -6   6   1        107.62        102.93         7.70 o                         
  -5   6   1        186.62        214.98         9.47 o                         
  -4   6   1          6.27          3.39         1.04 o                         
  -3   6   1         28.20         16.06         2.41 o                         
  -2   6   1         27.24         36.10         2.66 o                         
  -1   6   1         43.20         68.12         4.30 o                         
   0   6   1        139.89        120.04        12.45 o                         
   1   6   1        348.49        351.52        14.95 o                         
   2   6   1         56.23         50.03         3.67 o                         
   3   6   1         94.99         96.85         4.98 o                         
   4   6   1        187.22        176.15         8.16 o                         
   5   6   1        366.85        355.32        15.57 o                         
   6   6   1        247.63        247.31        11.43 o                         
   7   6   1       1084.78       1098.75        39.72 o                         
   8   6   1         62.58         59.26         4.90 o                         
   9   6   1        196.24        177.90         9.66 o                         
  10   6   1         14.87         11.83         3.04 o                         
  11   6   1         66.46         69.43         6.34 o                         
  12   6   1         63.09         74.04         6.03 o                         
 -12   7   1          2.50          1.02         3.94 o                         
 -11   7   1         29.01         40.18         5.07 o                         
 -10   7   1          0.03          1.14         2.62 o                         
  -9   7   1         14.14          3.81         5.95 o                         
  -8   7   1          5.79          6.52         2.24 o                         
  -7   7   1        493.26        524.54        22.44 o                         
  -6   7   1         29.86         24.22         2.48 o                         
  -5   7   1        585.49        580.60        24.35 o                         
  -4   7   1        178.69        167.68         9.37 o                         
  -3   7   1          0.80          0.60         1.73 o                         
  -2   7   1         61.25         40.79         3.91 o                         
  -1   7   1        262.20        254.40        21.46 o                         
   0   7   1       2181.89       2462.41       123.20 o                         
   1   7   1          2.14          1.01         1.42 o                         
   2   7   1       1050.54       1242.63        51.26 o                         
   3   7   1         57.89         51.80         3.36 o                         
   4   7   1          2.92          1.89         1.64 o                         
   5   7   1        266.50        269.95        12.36 o                         
   6   7   1         27.14         31.42         3.07 o                         
   7   7   1        262.93        264.37        12.41 o                         
   8   7   1        174.29        187.41         8.36 o                         
   9   7   1        162.77        159.30        10.24 o                         
  10   7   1         97.19        102.11         6.78 o                         
  11   7   1          0.91          4.29         3.63 o                         
  12   7   1         15.50         14.08         4.94 o                         
 -12   8   1          0.11          1.86         4.52 o                         
 -11   8   1         80.93         82.27         6.53 o                         
 -10   8   1         56.77         47.92         4.23 o                         
  -9   8   1         25.51         16.59         5.93 o                         
  -8   8   1         90.31         94.28         6.38 o                         
  -7   8   1          1.22          3.00         2.10 o                         
  -6   8   1          3.00          4.34         2.00 o                         
  -5   8   1         21.06         19.86         3.71 o                         
  -4   8   1        227.29        233.79        14.49 o                         
  -3   8   1        106.25         93.01         5.79 o                         
  -2   8   1        276.96        281.80        15.07 o                         
  -1   8   1         20.91         36.99         6.69 o                         
   0   8   1         11.34          4.85         1.78 o                         
   1   8   1        473.41        470.60        24.43 o                         
   2   8   1          8.38          4.72         2.34 o                         
   3   8   1         71.24         62.22         3.92 o                         
   4   8   1        196.07        189.33        11.03 o                         
   5   8   1       1118.83       1084.72        45.28 o                         
   6   8   1        248.57        251.21        11.91 o                         
   7   8   1        219.30        229.21         9.69 o                         
   8   8   1        181.85        175.89        10.84 o                         
   9   8   1         17.08         13.18         4.87 o                         
  10   8   1        293.44        294.87        12.65 o                         
  11   8   1        107.25        100.24         7.67 o                         
 -11   9   1         46.03         46.99         5.92 o                         
 -10   9   1         88.12        104.03         7.02 o                         
  -9   9   1         34.05         32.82         4.05 o                         
  -8   9   1         26.88         28.88         3.05 o                         
  -7   9   1          0.07          1.78         3.27 o                         
  -6   9   1       1680.51       1670.99        84.38 o                         
  -5   9   1         20.19         15.01         2.41 o                         
  -4   9   1       2052.04       2056.98       103.34 o                         
  -3   9   1          3.35         -0.22         2.35 o                         
  -2   9   1         44.73         44.01         6.12 o                         
  -1   9   1         19.98         17.85         2.05 o                         
   0   9   1        785.45        806.86        41.22 o                         
   1   9   1          1.10          0.66         2.41 o                         
   2   9   1        286.42        271.91        14.90 o                         
   3   9   1          1.65          1.82         2.15 o                         
   4   9   1          5.81          1.66         3.70 o                         
   5   9   1        378.37        372.43        16.65 o                         
   6   9   1         92.03        119.35        12.28 o                         
   7   9   1         10.01          7.76         2.52 o                         
   8   9   1         45.03         45.20         4.54 o                         
   9   9   1         14.69         16.95         3.29 o                         
  10   9   1         33.42         35.10         4.16 o                         
  11   9   1          3.87          6.65         4.72 o                         
 -11  10   1         38.81         26.05         4.97 o                         
 -10  10   1         43.67         44.89         4.36 o                         
  -9  10   1         10.95          4.45         3.62 o                         
  -8  10   1         13.87         12.15         2.78 o                         
  -7  10   1        188.70        177.61         9.43 o                         
  -6  10   1        480.92        506.16        21.90 o                         
  -5  10   1         15.60         15.32         2.46 o                         
  -4  10   1         44.62         36.85         3.59 o                         
  -3  10   1        222.20        218.98        10.00 o                         
  -2  10   1          7.52          9.19         1.70 o                         
  -1  10   1         25.38         23.76         3.15 o                         
   0  10   1         19.03         20.30         2.87 o                         
   1  10   1        342.14        308.10        16.78 o                         
   2  10   1        136.06        137.20         8.82 o                         
   3  10   1        129.99        123.19        14.82 o                         
   4  10   1          0.58         -2.37         2.37 o                         
   5  10   1         17.53         14.37         2.74 o                         
   6  10   1          7.19          6.99         2.94 o                         
   7  10   1         43.34         50.31         6.36 o                         
   8  10   1        107.17        102.64         6.54 o                         
   9  10   1         16.30         21.36         5.57 o                         
  10  10   1          2.54          3.59         4.20 o                         
 -10  11   1          3.04         -1.59         4.05 o                         
  -9  11   1         57.66         54.20         5.08 o                         
  -8  11   1          6.98          6.71         3.24 o                         
  -7  11   1         17.50         24.52         4.89 o                         
  -6  11   1        152.01        144.47         9.64 o                         
  -5  11   1         57.13         52.57         4.68 o                         
  -4  11   1         89.61         87.94         4.93 o                         
  -3  11   1          0.94         -0.84         1.61 o                         
  -2  11   1          1.64          1.56         2.30 o                         
  -1  11   1        116.52         89.01         6.72 o                         
   0  11   1         12.74         12.67         2.89 o                         
   1  11   1         27.60         37.44         8.63 o                         
   2  11   1         40.31         34.69         4.34 o                         
   3  11   1         18.68         10.59         2.84 o                         
   4  11   1         13.57          1.32         5.54 o                         
   5  11   1         70.56         69.49         7.26 o                         
   6  11   1          5.07          3.61         3.01 o                         
   7  11   1         85.25         78.02         7.58 o                         
   8  11   1          0.25          0.92         4.38 o                         
   9  11   1         11.53         10.06         4.04 o                         
  -9  12   1          2.02          6.04         4.41 o                         
  -8  12   1         60.47         65.07         6.43 o                         
  -7  12   1         74.13         88.45        13.31 o                         
  -6  12   1        296.66        295.46        17.43 o                         
  -5  12   1          0.02          3.07         3.24 o                         
  -4  12   1        104.88        125.29        11.49 o                         
  -3  12   1         23.55         21.43         3.58 o                         
  -2  12   1        293.43        259.38        21.55 o                         
  -1  12   1          0.17          7.73         6.31 o                         
   0  12   1          2.18          8.41         3.17 o                         
   1  12   1         95.78        116.05         8.53 o                         
   2  12   1         76.08         63.74         8.42 o                         
   3  12   1          5.49          7.82         4.83 o                         
   4  12   1        157.48        183.10        18.04 o                         
   5  12   1         36.08         40.45         5.29 o                         
   6  12   1         31.91         23.28         5.85 o                         
   7  12   1        275.20        259.04        13.60 o                         
   8  12   1          3.09          3.43         4.66 o                         
   9  12   1         29.04         34.18         6.52 o                         
  -8  13   1         44.47         42.16         6.46 o                         
  -7  13   1         19.48         33.12         8.69 o                         
  -6  13   1        131.69         84.14        11.77 o                         
  -5  13   1         22.36         19.55         6.30 o                         
  -4  13   1        140.14        120.04        10.26 o                         
  -3  13   1          3.21          0.17         2.31 o                         
  -2  13   1          3.94          3.56         3.98 o                         
  -1  13   1         85.92         80.49         8.03 o                         
   0  13   1        469.53        406.23        25.97 o                         
   1  13   1         24.27         24.14         4.06 o                         
   2  13   1        224.92        180.03        30.56 o                         
   3  13   1          8.55          8.02         4.26 o                         
   4  13   1         10.88         12.29         4.70 o                         
   5  13   1         21.95         49.01         9.80 o                         
   6  13   1         34.76         26.00         5.61 o                         
   7  13   1         26.48         17.86         8.63 o                         
   8  13   1         64.48         56.85        10.84 o                         
  -7  14   1         67.53         69.58         8.48 o                         
  -6  14   1         31.88        128.63        14.05 o                         
  -5  14   1          0.54          4.55         5.60 o                         
  -4  14   1          2.00         16.93         4.86 o                         
  -3  14   1          5.88         10.63         2.86 o                         
  -2  14   1         91.27         99.29        14.12 o                         
  -1  14   1          2.36          5.99         4.39 o                         
   0  14   1          0.64         -1.82         7.56 o                         
   1  14   1        102.86         82.16         8.58 o                         
   2  14   1         37.77         39.58         5.84 o                         
   3  14   1         84.66         88.49         9.70 o                         
   4  14   1         46.63         75.33        11.56 o                         
   5  14   1         32.68         26.15         5.45 o                         
   6  14   1          4.63         13.31         5.69 o                         
  -5  15   1         18.89         16.58         4.90 o                         
  -4  15   1          3.24         15.68         5.26 o                         
  -3  15   1         12.20         10.92         6.67 o                         
  -1  15   1         18.62         80.52        13.57 o                         
   0  15   1         53.57         74.91        16.92 o                         
   1  15   1         27.13         30.35         6.88 o                         
   2  15   1         44.77         44.20        11.77 o                         
   3  15   1         17.84         14.28         5.10 o                         
   4  15   1         11.44          9.23        13.98 o                         
   5  15   1         67.41         93.01        10.02 o                         
  -2  16   1          6.35         12.23         6.41 o                         
  -1  16   1          1.11         11.34         6.53 o                         
   0  16   1          0.05          4.82         5.78 o                         
   1  16   1          9.43         13.73         8.77 o                         
   2  16   1          3.19          9.82         9.16 o                         
 -14   0   2         48.80         47.65         6.85 o                         
 -13   0   2         69.99         72.32         8.02 o                         
 -12   0   2        200.28        196.89        12.30 o                         
 -11   0   2        344.23        331.12        18.57 o                         
 -10   0   2       3652.23       3844.99       192.50 o                         
  -9   0   2        362.27        354.07        19.14 o                         
  -8   0   2        438.37        435.26        22.92 o                         
  -7   0   2       1342.38       1315.70        66.49 o                         
  -6   0   2       1741.01       1813.84        91.08 o                         
  -5   0   2        133.51        116.69         6.71 o                         
  -4   0   2       8393.28       7788.56       548.76 o                         
  -3   0   2       5486.31       4939.17       246.14 o                         
  -2   0   2       1849.51       1857.72        92.74 o                         
  -1   0   2        712.54        706.89        25.17 o                         
   0   0   2        455.36        466.25        16.71 o                         
   1   0   2      23567.39      26242.69      1860.48 o                         
   2   0   2      17974.98      16019.81       808.92 o                         
   3   0   2        442.52        436.71        15.79 o                         
   4   0   2        212.03        233.60        10.17 o                         
   5   0   2         50.74         52.78         3.07 o                         
   6   0   2       2428.10       2572.98       128.97 o                         
   7   0   2        653.45        720.84        30.28 o                         
   8   0   2        167.91        188.96         9.24 o                         
   9   0   2        222.86        243.19        17.46 o                         
  10   0   2          0.55          3.52         2.71 o                         
  11   0   2         13.27         23.69         3.82 o                         
  12   0   2         98.97        115.91        11.56 o                         
  13   0   2        153.98        132.76        22.91 o                         
 -14   1   2         39.62         41.91         4.83 o                         
 -13   1   2          7.12          9.16         3.32 o                         
 -12   1   2         22.73         27.86         3.14 o                         
 -11   1   2         76.55         77.47         5.30 o                         
 -10   1   2        701.32        668.80        24.52 o                         
  -9   1   2         24.25         19.13         3.29 o                         
  -8   1   2        154.43        151.17         8.48 o                         
  -7   1   2          1.17          1.87         1.03 o                         
  -6   1   2         21.99         12.34         1.31 o                         
  -5   1   2        381.44        397.88        14.54 o                         
  -4   1   2        817.79        786.82        28.04 o                         
  -3   1   2        499.37        477.36        17.15 o                         
  -2   1   2          5.54          3.04         0.86 o                         
  -1   1   2       1037.26        987.36        26.44 o                         
   0   1   2        446.48        436.99        14.02 o                         
   1   1   2      13501.99      13304.03       474.96 o                         
   2   1   2       2142.43       2232.02        55.67 o                         
   3   1   2        335.11        338.14         8.74 o                         
   4   1   2        487.04        486.67        14.39 o                         
   5   1   2        839.29        885.90        28.44 o                         
   6   1   2         14.61         13.46         2.27 o                         
   7   1   2        310.09        326.26        10.15 o                         
   8   1   2         57.98         62.02         3.20 o                         
   9   1   2         13.29         15.42         1.91 o                         
  10   1   2         53.76         54.09         3.98 o                         
  11   1   2        163.22        183.86         7.92 o                         
  12   1   2          0.67         -0.34         3.27 o                         
  13   1   2          0.08          5.21         4.03 o                         
 -14   2   2         45.28         36.94         5.22 o                         
 -13   2   2        159.38        132.64        11.60 o                         
 -12   2   2         10.95          9.50         2.83 o                         
 -11   2   2        117.44        126.72         6.66 o                         
 -10   2   2       1136.37       1132.70        40.95 o                         
  -9   2   2        984.72        918.47        33.26 o                         
  -8   2   2         45.46         40.30         2.96 o                         
  -7   2   2        481.05        435.68        16.04 o                         
  -6   2   2        204.37        189.97         7.38 o                         
  -5   2   2       3011.72       3098.51       109.46 o                         
  -4   2   2       1799.06       1918.87        67.94 o                         
  -3   2   2       1875.97       1831.00        64.79 o                         
  -2   2   2       1081.11       1113.35        39.44 o                         
  -1   2   2       1763.14       1735.51        61.47 o                         
   0   2   2       3611.80       3436.73       121.26 o                         
   1   2   2      10079.68      10577.88       474.96 o                         
   2   2   2         12.16         34.71         2.02 o                         
   3   2   2       1628.12       1673.21        53.02 o                         
   4   2   2        291.48        307.20        11.39 o                         
   5   2   2        275.38        232.40         8.52 o                         
   6   2   2        807.09        802.50        23.68 o                         
   7   2   2        179.68        198.41         6.55 o                         
   8   2   2         13.67         14.56         1.90 o                         
   9   2   2        142.58        164.25         6.73 o                         
  10   2   2        147.79        144.38         5.94 o                         
  11   2   2         24.51         33.09         4.47 o                         
  12   2   2         96.85        108.70         6.31 o                         
 -14   3   2         10.74          6.93         4.99 o                         
 -13   3   2        170.85        156.68         9.08 o                         
 -12   3   2          3.10          3.35         2.99 o                         
 -11   3   2         90.16         91.23         7.99 o                         
 -10   3   2        458.10        456.55        17.38 o                         
  -9   3   2        148.81        136.94         6.20 o                         
  -8   3   2        320.75        324.93        13.39 o                         
  -7   3   2         21.74         26.52         2.17 o                         
  -6   3   2        608.41        620.83        25.97 o                         
  -5   3   2        394.71        368.39        13.54 o                         
  -4   3   2        468.49        488.44        17.64 o                         
  -3   3   2        765.71        713.63        25.50 o                         
  -2   3   2         56.83         56.81         2.80 o                         
  -1   3   2       4092.67       3854.40       135.95 o                         
   0   3   2        839.20        907.25        32.39 o                         
   1   3   2       8281.75       7591.44       378.13 o                         
   2   3   2        123.82        131.88         6.05 o                         
   3   3   2         18.14         19.07         1.59 o                         
   4   3   2        857.29        862.39        30.94 o                         
   5   3   2         29.84         36.02         2.33 o                         
   6   3   2        432.21        421.21        15.68 o                         
   7   3   2          3.67          4.37         1.31 o                         
   8   3   2         23.83         24.25         2.06 o                         
   9   3   2          0.43          0.32         1.82 o                         
  10   3   2         20.49         22.77         2.33 o                         
  11   3   2        309.29        320.53        11.90 o                         
  12   3   2        580.96        558.62        19.55 o                         
 -14   4   2         69.70         78.71         6.65 o                         
 -13   4   2          0.45          2.87         4.36 o                         
 -12   4   2          2.75          1.45         3.01 o                         
 -11   4   2         25.43         22.43         3.13 o                         
 -10   4   2         87.82         67.58         5.18 o                         
  -9   4   2        180.75        161.49         7.09 o                         
  -8   4   2         98.94         95.34         5.47 o                         
  -7   4   2        317.61        357.74        13.42 o                         
  -6   4   2         40.95         48.78         3.06 o                         
  -5   4   2       2106.14       2307.30        81.70 o                         
  -4   4   2       3431.27       3828.17       156.07 o                         
  -3   4   2         24.31         14.72         2.16 o                         
  -2   4   2       1111.51       1110.73        45.73 o                         
  -1   4   2         13.68          9.13         1.16 o                         
   0   4   2       1751.31       1719.81        60.99 o                         
   1   4   2       1208.47       1276.40        45.46 o                         
   2   4   2       2704.55       2712.34        96.03 o                         
   3   4   2         80.33         65.76         4.78 o                         
   4   4   2          1.82         -0.10         1.58 o                         
   5   4   2          0.20         -0.56         1.16 o                         
   6   4   2        576.45        564.95        24.18 o                         
   7   4   2         62.56         59.14         5.56 o                         
   8   4   2         64.47         60.86         5.09 o                         
   9   4   2         30.51         28.71         3.54 o                         
  10   4   2         73.26         67.40         5.29 o                         
  11   4   2        122.53        108.34         8.86 o                         
  12   4   2        274.90        270.35        16.94 o                         
 -13   5   2         34.63         26.01         5.30 o                         
 -12   5   2          5.57          5.86         3.13 o                         
 -11   5   2         25.39         23.16         2.82 o                         
 -10   5   2        196.80        184.31         8.26 o                         
  -9   5   2          4.89          9.69         3.05 o                         
  -8   5   2        115.89        106.17         5.03 o                         
  -7   5   2         31.46         19.33         3.69 o                         
  -6   5   2        127.86        132.88         5.48 o                         
  -5   5   2          3.34          1.64         0.92 o                         
  -4   5   2          1.52         -0.11         0.75 o                         
  -3   5   2        198.61        204.34         8.90 o                         
  -2   5   2        183.56        159.87         8.83 o                         
  -1   5   2         11.55          9.44         1.40 o                         
   0   5   2        226.25        219.87         8.29 o                         
   1   5   2       1144.37       1350.83        48.18 o                         
   2   5   2        931.72        934.53        33.59 o                         
   3   5   2        241.41        245.39        13.41 o                         
   4   5   2         11.17         13.27         1.73 o                         
   5   5   2          0.73          0.94         1.62 o                         
   6   5   2       1196.91       1217.15        43.77 o                         
   7   5   2        667.14        676.14        24.91 o                         
   8   5   2         30.63         28.55         3.25 o                         
   9   5   2         18.83         12.92         6.00 o                         
  10   5   2         16.85         16.06         3.23 o                         
  11   5   2        249.74        241.59        13.37 o                         
  12   5   2        225.66        225.39        12.05 o                         
 -13   6   2         17.23         21.43         3.71 o                         
 -12   6   2        100.95        101.09         8.07 o                         
 -11   6   2          0.32         -0.24         2.71 o                         
 -10   6   2        385.49        337.24        17.87 o                         
  -9   6   2        281.59        266.81        12.48 o                         
  -8   6   2         47.59         44.26         3.29 o                         
  -7   6   2        285.29        311.42        11.88 o                         
  -6   6   2          9.92         11.09         1.37 o                         
  -5   6   2         11.19         14.85         1.68 o                         
  -4   6   2          2.61          4.02         0.95 o                         
  -3   6   2          5.20          5.71         1.22 o                         
  -2   6   2       2265.01       2417.04        98.87 o                         
  -1   6   2        109.44        131.33         6.18 o                         
   0   6   2         20.64         24.98         1.88 o                         
   1   6   2       3621.68       3905.49       138.07 o                         
   2   6   2          8.70         21.91         2.21 o                         
   3   6   2         30.20         15.09         2.87 o                         
   4   6   2         11.68         17.74         2.21 o                         
   5   6   2        147.84        174.60         8.65 o                         
   6   6   2        217.44        214.10        10.39 o                         
   7   6   2          0.59          1.74         4.01 o                         
   8   6   2        174.33        186.23         8.39 o                         
   9   6   2         32.98         30.18         3.31 o                         
  10   6   2          2.40          4.20         3.09 o                         
  11   6   2          3.93          2.89         3.88 o                         
  12   6   2         39.56         34.01         5.84 o                         
 -13   7   2          6.31         10.65         8.55 o                         
 -12   7   2         12.94          7.47         4.27 o                         
 -11   7   2          0.08         -1.37         3.36 o                         
 -10   7   2        215.67        257.81        20.77 o                         
  -9   7   2        121.74        102.87         8.30 o                         
  -8   7   2          1.31          4.49         2.27 o                         
  -7   7   2         14.06         11.51         1.97 o                         
  -6   7   2        141.06        144.87         7.95 o                         
  -5   7   2        210.78        226.27        12.40 o                         
  -4   7   2        354.66        369.15        19.32 o                         
  -3   7   2         51.26         44.88         4.93 o                         
  -2   7   2         89.56         96.91         6.03 o                         
  -1   7   2         65.28         52.87         3.07 o                         
   0   7   2        105.73         90.80         7.23 o                         
   1   7   2        816.43        844.81        30.51 o                         
   2   7   2        227.11        212.26         9.65 o                         
   3   7   2          2.45          2.92         1.67 o                         
   4   7   2          2.23          0.84         1.74 o                         
   5   7   2         77.25         88.73         5.55 o                         
   6   7   2       3289.01       3405.72       170.97 o                         
   7   7   2        726.03        733.10        31.53 o                         
   8   7   2          2.85          3.25         2.34 o                         
   9   7   2         29.83         36.58         4.41 o                         
  10   7   2         26.31         34.73         3.96 o                         
  11   7   2          0.06          2.08         4.23 o                         
 -12   8   2          0.09         -2.70         4.77 o                         
 -11   8   2         40.52         38.29         4.56 o                         
 -10   8   2        164.89        148.94        30.69 o                         
  -9   8   2         42.72         51.31         6.13 o                         
  -8   8   2         89.88        122.74        11.51 o                         
  -7   8   2        272.75        262.52        11.89 o                         
  -6   8   2          1.54         30.18         5.41 o                         
  -5   8   2        406.07        435.65        22.83 o                         
  -4   8   2       1141.57       1079.56        54.72 o                         
  -3   8   2         32.87         30.72         3.27 o                         
  -2   8   2         79.26         51.04         4.34 o                         
  -1   8   2         51.36         62.65         4.87 o                         
   1   8   2        542.71        652.41        27.46 o                         
   2   8   2        408.32        398.63        24.43 o                         
   3   8   2         30.91         23.18         2.47 o                         
   4   8   2          4.18          3.86         2.32 o                         
   5   8   2          7.20          4.45         2.24 o                         
   6   8   2        288.60        310.30        14.56 o                         
   7   8   2         72.12         84.33         7.85 o                         
   8   8   2          6.69          9.72         3.18 o                         
   9   8   2          0.00          0.92         3.04 o                         
  10   8   2         14.97          9.14         3.75 o                         
  11   8   2         70.46         63.18         5.99 o                         
 -12   9   2          0.05         -4.72         4.72 o                         
 -11   9   2          5.77          7.25         4.96 o                         
 -10   9   2         82.46         67.91         8.46 o                         
  -9   9   2        171.18        186.61         9.89 o                         
  -8   9   2          3.54          7.88         3.74 o                         
  -7   9   2          6.88          8.53         2.78 o                         
  -6   9   2        450.04        419.67        22.35 o                         
  -5   9   2         12.70         11.03         2.48 o                         
  -4   9   2         15.27         10.13         2.11 o                         
  -3   9   2        113.47        107.70         6.94 o                         
  -2   9   2        187.50        180.40        10.54 o                         
  -1   9   2         76.49         92.95        14.00 o                         
   0   9   2          7.72         14.49         2.55 o                         
   1   9   2          3.81          1.72         2.14 o                         
   2   9   2        249.85        248.35        11.48 o                         
   3   9   2        248.12        241.43        13.87 o                         
   4   9   2         81.76         84.31         5.75 o                         
   5   9   2         61.32         60.86         5.16 o                         
   6   9   2          0.05         -1.17         2.72 o                         
   7   9   2         71.11        108.38        10.30 o                         
   8   9   2        300.68        289.19        14.45 o                         
   9   9   2        143.85        141.08         9.81 o                         
  10   9   2         41.15         36.97         4.71 o                         
 -11  10   2          0.95         11.04         4.47 o                         
 -10  10   2          6.67         10.95         4.00 o                         
  -9  10   2          3.32          4.94         3.81 o                         
  -8  10   2         63.56         78.49         8.02 o                         
  -7  10   2         19.55         29.95         6.27 o                         
  -6  10   2          0.16          0.83         2.50 o                         
  -5  10   2       2873.63       2944.62       147.70 o                         
  -4  10   2       4655.58       4742.69       193.68 o                         
  -3  10   2         20.57         14.41         4.79 o                         
  -2  10   2          0.05          3.20         2.46 o                         
  -1  10   2        266.44        257.76        39.55 o                         
   0  10   2        150.56        156.10         9.87 o                         
   1  10   2         29.05         33.99         5.77 o                         
   2  10   2         19.94         12.18         3.54 o                         
   3  10   2         52.43         53.07         4.59 o                         
   4  10   2          6.05          4.90         2.48 o                         
   5  10   2         44.17         44.39         4.65 o                         
   6  10   2         82.62         63.15         9.42 o                         
   7  10   2          1.68          5.69         3.59 o                         
   8  10   2         95.37        104.03        13.35 o                         
   9  10   2         15.22         21.88         5.08 o                         
  10  10   2          9.55         11.36         6.60 o                         
 -10  11   2        206.64        211.67        12.57 o                         
  -9  11   2         80.44         89.62         7.91 o                         
  -8  11   2         42.66         46.80         7.85 o                         
  -7  11   2         99.53         87.89        11.05 o                         
  -6  11   2         20.50         25.89         3.76 o                         
  -5  11   2        273.06        230.57        21.39 o                         
  -4  11   2          1.03          0.76         2.33 o                         
  -3  11   2         54.30         63.14         6.44 o                         
  -2  11   2        693.46        723.35        39.25 o                         
  -1  11   2          2.58         10.01         3.16 o                         
   0  11   2        220.41        250.00        14.75 o                         
   1  11   2        871.56        731.91        38.14 o                         
   2  11   2          3.11          3.57         3.17 o                         
   3  11   2         13.87          7.79         3.56 o                         
   4  11   2        191.79        182.94        10.02 o                         
   5  11   2        208.03        195.98        10.51 o                         
   6  11   2         39.76         43.67         5.06 o                         
   7  11   2        392.52        393.48        18.68 o                         
   8  11   2         17.68         24.81         5.70 o                         
   9  11   2        233.10        233.35        17.33 o                         
  -9  12   2         83.60         92.35         8.60 o                         
  -8  12   2         43.20         40.61         4.73 o                         
  -7  12   2        348.88        383.39        23.69 o                         
  -6  12   2         52.00         52.88         9.16 o                         
  -5  12   2         23.99         25.92         2.98 o                         
  -4  12   2          1.41          3.55         3.18 o                         
  -3  12   2         54.91         26.64         5.35 o                         
  -2  12   2        285.33        289.68        39.26 o                         
  -1  12   2        211.82        198.49        12.55 o                         
   0  12   2         10.79          7.42         3.95 o                         
   1  12   2        670.42        552.10        29.33 o                         
   2  12   2        328.29        188.26        16.22 o                         
   3  12   2         49.58         48.17         8.70 o                         
   4  12   2          4.93          7.15         3.90 o                         
   5  12   2         22.26         26.34         4.01 o                         
   6  12   2        138.70        127.41        11.23 o                         
   7  12   2        155.48        168.25        10.97 o                         
   8  12   2         18.68         19.26         5.85 o                         
  -8  13   2         47.60         64.74        10.80 o                         
  -7  13   2         10.71         16.63         3.67 o                         
  -6  13   2          6.62          5.87         3.24 o                         
  -5  13   2          0.02          2.75         2.98 o                         
  -4  13   2        120.76        113.96         7.28 o                         
  -3  13   2          3.66          2.34         3.80 o                         
  -2  13   2         49.42         39.57         5.16 o                         
  -1  13   2         93.68         68.00        11.18 o                         
   0  13   2          0.75          0.42         5.72 o                         
   1  13   2        159.55        184.08        12.14 o                         
   2  13   2        134.13        150.22        11.19 o                         
   3  13   2         40.16         39.67         5.43 o                         
   4  13   2         35.97         39.74         5.08 o                         
   5  13   2          2.17          8.73         4.80 o                         
   6  13   2       1183.53       1181.83        84.09 o                         
   7  13   2        644.88        641.45        29.00 o                         
  -7  14   2        161.02        173.89        10.91 o                         
  -6  14   2          1.07         10.07         5.44 o                         
  -5  14   2          0.10          1.08         3.54 o                         
  -4  14   2          8.45         28.11         9.32 o                         
  -3  14   2          0.07         27.61         7.66 o                         
  -2  14   2        186.50        245.14        25.50 o                         
   0  14   2         51.48         55.83         6.64 o                         
   1  14   2        112.24        120.90        11.02 o                         
   2  14   2          1.58          2.62         4.42 o                         
   3  14   2         66.00         69.10        10.90 o                         
   4  14   2         26.45         28.04         5.77 o                         
   5  14   2          0.57          5.40        14.01 o                         
   6  14   2          5.76         13.32         6.82 o                         
  -5  15   2          2.58         -0.25         3.78 o                         
  -4  15   2         11.16         19.44         6.08 o                         
  -3  15   2         17.62         44.28        12.57 o                         
  -2  15   2          1.81          6.01         9.44 o                         
  -1  15   2          1.97         -1.17         5.59 o                         
   0  15   2         26.47         35.48         9.58 o                         
   1  15   2        195.48        185.78        13.38 o                         
   2  15   2        120.33        118.27        14.97 o                         
   3  15   2         41.06         60.10         7.98 o                         
   4  15   2         84.13        107.83        10.64 o                         
  -2  16   2         10.77         17.49         6.82 o                         
  -1  16   2         14.78         17.78         7.74 o                         
   0  16   2          0.18          8.21         6.45 o                         
 -14   1   3          1.74         -1.46         4.22 o                         
 -13   1   3          0.15         -3.16         3.16 o                         
 -12   1   3         34.87         27.71         4.11 o                         
 -11   1   3        245.59        241.75        10.20 o                         
 -10   1   3        455.61        451.60        17.06 o                         
  -9   1   3          1.96          0.13         2.57 o                         
  -8   1   3         39.09         32.76         4.61 o                         
  -7   1   3        197.91        196.13        10.25 o                         
  -6   1   3        258.01        249.50        10.98 o                         
  -5   1   3        801.94        818.20        29.38 o                         
  -4   1   3        569.84        583.89        21.04 o                         
  -3   1   3          0.44          1.78         0.51 o                         
  -2   1   3        150.32        170.25         5.25 o                         
  -1   1   3       2970.00       2959.85        73.87 o                         
   0   1   3        339.46        370.94         9.53 o                         
   1   1   3       5488.73       5483.63       146.11 o                         
   2   1   3        778.93        822.03        20.78 o                         
   3   1   3         99.41         90.53         4.45 o                         
   4   1   3        202.33        212.23         6.14 o                         
   5   1   3        276.17        285.00         8.82 o                         
   6   1   3          2.93          0.03         1.04 o                         
   7   1   3         88.53         87.10         3.81 o                         
   8   1   3         21.77         24.97         2.55 o                         
   9   1   3         43.04         48.12         4.09 o                         
  10   1   3        177.41        181.59         8.82 o                         
  11   1   3         17.62         22.13         2.85 o                         
  12   1   3          0.01          4.14         3.21 o                         
 -14   2   3         30.44         31.45         4.74 o                         
 -13   2   3         39.05         35.33         5.49 o                         
 -12   2   3          1.81          4.74         3.67 o                         
 -11   2   3          6.18          5.36         2.46 o                         
 -10   2   3        293.30        300.39        12.01 o                         
  -9   2   3         18.45         17.53         2.88 o                         
  -8   2   3        249.35        258.63        10.15 o                         
  -7   2   3         29.02         29.35         2.30 o                         
  -6   2   3         81.66        102.03         4.42 o                         
  -5   2   3        956.10       1015.85        36.35 o                         
  -4   2   3         84.14         71.55         3.72 o                         
  -3   2   3        875.91        919.58        32.82 o                         
  -2   2   3          1.59          0.28         1.02 o                         
  -1   2   3         48.66         47.62         1.79 o                         
   0   2   3          3.90         11.64         1.21 o                         
   1   2   3       3604.00       3842.10       135.67 o                         
   2   2   3         16.56         21.12         1.39 o                         
   3   2   3        463.44        517.48        15.33 o                         
   4   2   3        245.68        257.35         8.75 o                         
   5   2   3         85.58         78.82         8.28 o                         
   6   2   3         60.95         65.23         3.23 o                         
   7   2   3         50.58         54.13         2.92 o                         
   8   2   3         34.44         32.43         2.91 o                         
   9   2   3        202.41        217.78         7.69 o                         
  10   2   3          4.92          7.73         2.24 o                         
  11   2   3          1.49          5.07         3.53 o                         
  12   2   3         96.71         87.33         5.52 o                         
 -14   3   3         53.14         36.56         5.21 o                         
 -13   3   3         12.10          7.86         3.61 o                         
 -12   3   3         25.74         21.79         5.88 o                         
 -11   3   3          0.16         -2.38         2.38 o                         
 -10   3   3         35.85         38.86         4.44 o                         
  -9   3   3        141.88        149.88         6.64 o                         
  -8   3   3        302.56        286.34        11.00 o                         
  -7   3   3          0.05          1.98         1.14 o                         
  -6   3   3          2.56          3.39         1.10 o                         
  -5   3   3       2149.34       2311.80        81.91 o                         
  -4   3   3       2440.95       2582.97        91.38 o                         
  -3   3   3       1814.87       1899.70        77.76 o                         
  -2   3   3        702.88        718.16        25.79 o                         
  -1   3   3        452.34        454.12        16.58 o                         
   0   3   3       1029.33        952.65        34.17 o                         
   1   3   3        242.87        228.27         8.78 o                         
   2   3   3       1691.35       1641.45        58.46 o                         
   3   3   3        297.96        288.66         9.68 o                         
   4   3   3         83.74         85.99         3.21 o                         
   5   3   3        226.29        203.20         8.16 o                         
   6   3   3         90.47         89.42         5.43 o                         
   7   3   3         37.48         41.90         4.52 o                         
   8   3   3        153.78        172.49        10.01 o                         
   9   3   3          9.72          8.13         2.75 o                         
  10   3   3         30.62         25.88         3.45 o                         
  11   3   3         34.80         42.80         5.25 o                         
  12   3   3          0.00          7.87         5.04 o                         
 -14   4   3         10.40         11.11         7.32 o                         
 -13   4   3          9.04          3.74         3.71 o                         
 -12   4   3          2.60          1.15         2.93 o                         
 -11   4   3          1.04         -1.10         3.82 o                         
 -10   4   3          9.43         11.45         2.29 o                         
  -9   4   3         29.70         24.43         2.80 o                         
  -8   4   3          0.03          0.49         1.47 o                         
  -7   4   3         41.94         48.68         2.88 o                         
  -6   4   3         51.22         38.66         2.83 o                         
  -5   4   3         60.61         77.14         3.92 o                         
  -4   4   3        116.16         75.03         3.87 o                         
  -3   4   3        163.01        173.68         6.74 o                         
  -2   4   3         42.55         41.02         2.71 o                         
  -1   4   3         44.35         37.62         2.34 o                         
   0   4   3        991.36       1043.30        37.34 o                         
   1   4   3        384.60        432.73        15.95 o                         
   2   4   3       1939.43       1997.74        71.07 o                         
   3   4   3         20.00         30.38         2.63 o                         
   4   4   3        879.38        868.45        28.14 o                         
   5   4   3          4.02          4.12         1.43 o                         
   6   4   3         83.73         78.16         4.24 o                         
   7   4   3          7.55          6.49         2.71 o                         
   8   4   3        159.02        162.57         7.91 o                         
   9   4   3         16.10         18.43         4.00 o                         
  10   4   3         19.94         24.42         4.31 o                         
  11   4   3         93.11         87.79         9.46 o                         
 -13   5   3         10.83         11.99         3.84 o                         
 -12   5   3         37.45         28.70         4.14 o                         
 -11   5   3         27.64         29.62         3.40 o                         
 -10   5   3        290.05        235.03         9.84 o                         
  -9   5   3         67.15         38.73         6.80 o                         
  -8   5   3          0.99          6.13         1.53 o                         
  -7   5   3         79.61         71.03         3.70 o                         
  -6   5   3         12.48         16.35         1.64 o                         
  -5   5   3         81.71         61.20         4.10 o                         
  -4   5   3         14.27         12.44         1.59 o                         
  -3   5   3          1.22         -0.29         1.28 o                         
  -2   5   3        527.84        538.96        22.76 o                         
  -1   5   3        723.37        707.89        25.66 o                         
   0   5   3        139.57        167.99         6.71 o                         
   1   5   3         56.32         72.16         3.54 o                         
   2   5   3        225.75        253.41        11.33 o                         
   3   5   3         30.08         30.78         2.89 o                         
   4   5   3        114.48        110.28         6.04 o                         
   5   5   3         67.52         60.36         3.68 o                         
   6   5   3         81.62         88.39         5.74 o                         
   7   5   3         14.95         15.25         2.72 o                         
   8   5   3         98.31        101.56         6.20 o                         
   9   5   3          0.08         -4.30         4.30 o                         
  10   5   3         11.04         11.43         3.48 o                         
  11   5   3          8.01          9.27         6.32 o                         
 -13   6   3         74.78        100.22         9.37 o                         
 -12   6   3          0.52         -1.43         3.23 o                         
 -11   6   3         16.02         12.75         4.18 o                         
 -10   6   3          0.94         -1.41         2.45 o                         
  -9   6   3         85.72         91.25         6.08 o                         
  -8   6   3         34.35         30.00         2.74 o                         
  -7   6   3         26.13         29.26         2.47 o                         
  -6   6   3        144.30        169.11         6.81 o                         
  -5   6   3          1.24          2.83         1.17 o                         
  -4   6   3        129.47        132.11         6.29 o                         
  -3   6   3        228.74        250.78        11.20 o                         
  -2   6   3         15.32         14.32         1.77 o                         
  -1   6   3        645.82        672.85        28.30 o                         
   0   6   3          5.68          4.41         1.25 o                         
   1   6   3         73.83         97.37         4.48 o                         
   2   6   3        397.36        415.37        15.53 o                         
   3   6   3        336.37        331.19        12.75 o                         
   4   6   3         80.39         76.79         4.95 o                         
   5   6   3        378.24        381.30        17.06 o                         
   6   6   3       1305.72       1023.53        52.68 o                         
   7   6   3         34.84         35.98         4.35 o                         
   8   6   3        779.79        804.62        29.77 o                         
   9   6   3          2.23          1.12         3.66 o                         
  10   6   3         39.96         50.76         7.84 o                         
  11   6   3         23.90         18.34         4.85 o                         
 -13   7   3          1.40          6.77         4.59 o                         
 -12   7   3          0.01         -3.83         3.83 o                         
 -11   7   3        185.41        175.31         8.60 o                         
 -10   7   3        114.32        122.57        10.74 o                         
  -9   7   3         98.01        103.41         5.73 o                         
  -8   7   3        226.44        203.30         8.47 o                         
  -7   7   3          1.04          1.25         1.70 o                         
  -6   7   3         25.56         20.86         2.32 o                         
  -5   7   3         22.12         21.07         2.49 o                         
  -4   7   3        153.07        131.95         5.56 o                         
  -3   7   3          4.77          6.65         1.42 o                         
  -2   7   3        966.24        982.20        40.90 o                         
  -1   7   3        324.97        296.76        13.08 o                         
   0   7   3        166.99        152.15         6.37 o                         
   1   7   3        183.84        191.17        10.21 o                         
   2   7   3        183.11        190.26         7.86 o                         
   3   7   3          8.85         10.65         2.49 o                         
   4   7   3        239.42        240.30        11.34 o                         
   5   7   3         42.28         24.59         3.83 o                         
   6   7   3          1.21          1.89         4.97 o                         
   7   7   3        102.91        108.44         8.01 o                         
   8   7   3         14.74         19.10         3.48 o                         
   9   7   3         11.36         12.85         4.18 o                         
  10   7   3         31.98         23.94         4.23 o                         
  11   7   3         25.28         28.68         6.27 o                         
 -12   8   3         41.90         50.58         5.78 o                         
 -11   8   3         32.44         22.33         5.33 o                         
 -10   8   3          3.14          0.84         3.70 o                         
  -9   8   3         31.54         40.43         4.57 o                         
  -8   8   3          0.64         -3.44         3.60 o                         
  -7   8   3          1.04          1.75         1.86 o                         
  -6   8   3          0.72         -0.28         2.24 o                         
  -5   8   3        450.19        452.15        30.60 o                         
  -4   8   3         54.97         51.79         3.06 o                         
  -3   8   3        104.67         94.96         5.73 o                         
  -2   8   3        141.93        133.25         6.68 o                         
  -1   8   3        167.42        170.63        10.80 o                         
   0   8   3        237.90        211.49         9.87 o                         
   1   8   3       1106.98       1166.32        42.02 o                         
   2   8   3          0.34          1.79         2.22 o                         
   3   8   3        173.34        190.86         9.43 o                         
   4   8   3        340.04        334.77        15.25 o                         
   5   8   3        116.34        116.40         8.56 o                         
   6   8   3          1.12         11.26         4.23 o                         
   7   8   3        432.26        415.95        18.99 o                         
   8   8   3          0.31         -2.21         2.86 o                         
   9   8   3         17.74         23.99         5.23 o                         
  10   8   3          9.85         -0.93         4.50 o                         
 -12   9   3         10.88         16.02         5.69 o                         
 -11   9   3         50.02         54.45         5.35 o                         
 -10   9   3         48.46         48.70         4.90 o                         
  -9   9   3        341.61        318.58        25.96 o                         
  -8   9   3         12.72         19.79         5.79 o                         
  -7   9   3         16.17         14.31         3.27 o                         
  -6   9   3         19.50         22.84         3.22 o                         
  -5   9   3       1860.75       1897.56        78.25 o                         
  -4   9   3       1517.51       1583.12        80.38 o                         
  -3   9   3        878.89        923.41        47.54 o                         
  -2   9   3        248.93        242.27        14.51 o                         
  -1   9   3        142.31        155.35         7.76 o                         
   0   9   3         18.04         27.51         2.78 o                         
   1   9   3         17.33         19.81         2.50 o                         
   2   9   3         86.71         83.31         5.54 o                         
   3   9   3         27.95         30.71         3.35 o                         
   4   9   3          7.12          4.35         3.30 o                         
   5   9   3         16.94         22.02         3.72 o                         
   6   9   3         47.28         57.56         8.58 o                         
   7   9   3         16.49         31.28         5.29 o                         
   8   9   3          7.84         10.82         4.04 o                         
   9   9   3          0.74         -0.70         3.99 o                         
  10   9   3          0.57         -1.66         6.21 o                         
 -11  10   3         13.92         12.89         6.45 o                         
 -10  10   3          0.00         -4.28         8.39 o                         
  -9  10   3        118.41        139.79        10.31 o                         
  -8  10   3         24.22         27.08         4.42 o                         
  -7  10   3        123.89        127.29         9.24 o                         
  -6  10   3          1.31          0.98         2.70 o                         
  -5  10   3        108.26        103.23         6.25 o                         
  -4  10   3         55.95         27.95         4.80 o                         
  -3  10   3          2.55          2.83         2.80 o                         
  -2  10   3        280.94        277.48        16.08 o                         
  -1  10   3         21.87         19.60         3.43 o                         
   0  10   3        203.88        159.31        10.39 o                         
   1  10   3         31.47         28.08         3.70 o                         
   2  10   3         71.08         73.24         5.68 o                         
   3  10   3         12.39         17.82         5.37 o                         
   4  10   3         44.24         50.48         4.72 o                         
   5  10   3          0.06          1.21         3.47 o                         
   6  10   3          2.49         -1.49         3.86 o                         
   7  10   3         25.54         33.14         4.69 o                         
   8  10   3          5.02          7.70         4.54 o                         
   9  10   3         20.04         16.41         5.91 o                         
 -10  11   3         16.90         26.11         5.85 o                         
  -9  11   3          8.09          4.51        16.71 o                         
  -8  11   3         36.19         30.45         4.81 o                         
  -7  11   3         24.32         34.21         5.01 o                         
  -6  11   3          8.52         12.38         3.61 o                         
  -5  11   3         52.04         49.31         5.35 o                         
  -4  11   3         89.99         97.86         8.31 o                         
  -3  11   3         40.21         32.13         4.09 o                         
  -2  11   3          1.36          2.39         3.04 o                         
  -1  11   3          0.03         -1.56         3.58 o                         
   0  11   3        117.18         90.47        11.84 o                         
   1  11   3         54.95         47.69         8.82 o                         
   2  11   3          4.05          3.27         3.14 o                         
   3  11   3         40.38         36.42         4.00 o                         
   4  11   3         12.43          2.23         3.16 o                         
   5  11   3         60.59         76.07         9.18 o                         
   6  11   3          2.31          1.43         3.90 o                         
   7  11   3          1.18          3.93         4.42 o                         
   8  11   3          4.16          6.87         5.37 o                         
  -9  12   3         37.21         40.60         6.53 o                         
  -8  12   3         14.88         20.06         4.63 o                         
  -7  12   3          0.02          0.24         4.59 o                         
  -6  12   3         28.78         40.97         5.03 o                         
  -5  12   3         74.69         90.99        17.39 o                         
  -4  12   3         21.77         16.31         4.10 o                         
  -3  12   3          1.03         -2.52         6.25 o                         
  -2  12   3        128.18        111.28        19.03 o                         
  -1  12   3         11.59         15.27         5.92 o                         
   0  12   3        238.31        246.93        14.74 o                         
   1  12   3         34.26         28.51         4.83 o                         
   2  12   3          7.21          5.46         8.41 o                         
   3  12   3          4.73          3.63         3.39 o                         
   4  12   3          6.00         12.55         4.03 o                         
   5  12   3          1.93          1.45         4.69 o                         
   6  12   3        254.65        278.28        14.71 o                         
   7  12   3          3.72          5.41         5.41 o                         
  -8  13   3         66.39         68.61        10.84 o                         
  -7  13   3         17.61         24.14         4.49 o                         
  -6  13   3          0.00         -3.38         3.89 o                         
  -5  13   3         76.06         95.69         7.42 o                         
  -4  13   3        147.34        152.24        12.25 o                         
  -3  13   3          9.61          7.03         7.78 o                         
  -2  13   3          0.75          1.79         4.73 o                         
  -1  13   3         18.61         13.00         5.96 o                         
   0  13   3          8.32          6.30         4.34 o                         
   1  13   3         23.09         16.79         4.83 o                         
   2  13   3          0.17         12.18         6.48 o                         
   3  13   3         20.80         20.83         5.02 o                         
   4  13   3         51.49         44.23         6.69 o                         
   5  13   3          9.11         -4.90         5.28 o                         
   6  13   3          0.20         -0.76         5.48 o                         
  -7  14   3          4.88          9.67         4.42 o                         
  -6  14   3         65.09         70.05         5.95 o                         
  -4  14   3          0.40         11.39         5.88 o                         
  -3  14   3          0.29         -0.56         5.41 o                         
  -2  14   3          1.90          4.10         5.10 o                         
  -1  14   3        187.24        173.36        21.35 o                         
   1  14   3        279.85        256.51        16.35 o                         
   2  14   3         11.94          5.60         8.02 o                         
   3  14   3        118.43        123.96        12.00 o                         
   4  14   3         12.38         14.23         5.80 o                         
   5  14   3         42.67         42.74         7.62 o                         
  -5  15   3         56.66         77.13        10.34 o                         
  -4  15   3          5.56          2.52         8.00 o                         
  -3  15   3         33.56         50.04         6.86 o                         
  -2  15   3         47.79         60.32         7.41 o                         
  -1  15   3          2.38          3.19        10.41 o                         
   0  15   3         33.57         46.91         7.20 o                         
   1  15   3          4.88          1.67        10.59 o                         
   2  15   3         34.13         31.52        10.00 o                         
   3  15   3         42.46         48.94         7.24 o                         
 -14   0   4         54.53         47.48        11.38 o                         
 -13   0   4        223.50        215.57        14.19 o                         
 -12   0   4         96.62         71.96        14.11 o                         
 -11   0   4        224.12        227.62        13.99 o                         
 -10   0   4         46.79         42.31         7.58 o                         
  -9   0   4       8306.68       8133.89       406.06 o                         
  -8   0   4       4620.24       4638.96       232.06 o                         
  -7   0   4       1330.52       1383.52        70.04 o                         
  -6   0   4        151.38        121.88         7.22 o                         
  -5   0   4        181.70        202.86        11.13 o                         
  -4   0   4        785.49        840.18        42.69 o                         
  -3   0   4        128.22        146.92         6.73 o                         
  -2   0   4       1120.46       1064.33        38.02 o                         
  -1   0   4         53.91         57.22         2.61 o                         
   0   0   4        287.49        289.52        10.75 o                         
   1   0   4       2207.35       2266.46        80.25 o                         
   2   0   4        131.45        113.05         4.63 o                         
   3   0   4         18.77         28.00         2.37 o                         
   4   0   4         22.35         25.11         2.53 o                         
   5   0   4        332.24        342.41        12.97 o                         
   6   0   4         77.20         76.03         4.80 o                         
   7   0   4        841.39        871.71        44.78 o                         
   8   0   4        766.37        776.57        33.02 o                         
   9   0   4         63.19         63.97         6.37 o                         
  10   0   4         30.23         38.58         5.30 o                         
  11   0   4         24.92         20.71         4.41 o                         
 -14   1   4         22.39         22.65         4.49 o                         
 -13   1   4         10.88         16.75         3.52 o                         
 -12   1   4         35.52         24.91         3.56 o                         
 -11   1   4         82.55         85.61         5.48 o                         
 -10   1   4         79.48         88.36        10.33 o                         
  -9   1   4         15.55         14.28         2.94 o                         
  -8   1   4         40.60         26.27         4.99 o                         
  -7   1   4         10.47         12.41         1.50 o                         
  -6   1   4        128.83        110.21         6.86 o                         
  -5   1   4         91.67         72.90         4.17 o                         
  -4   1   4         16.66         30.07         1.89 o                         
  -3   1   4       1260.21       1421.54        41.30 o                         
  -2   1   4          6.12          5.32         0.64 o                         
  -1   1   4       2649.70       2650.90        66.29 o                         
   0   1   4        296.82        274.39         7.23 o                         
   1   1   4        988.91       1051.83        26.55 o                         
   2   1   4        522.69        574.30        15.25 o                         
   3   1   4        933.59        964.21        24.45 o                         
   4   1   4        388.60        408.52        10.72 o                         
   5   1   4        202.06        198.65         7.26 o                         
   6   1   4         65.53         65.89         3.12 o                         
   7   1   4        157.37        171.97         8.96 o                         
   8   1   4        432.78        442.46        13.83 o                         
   9   1   4         36.61         41.66         3.15 o                         
  10   1   4         44.11         48.57         4.54 o                         
  11   1   4          4.85          4.50         3.18 o                         
 -14   2   4         12.89         19.71         4.79 o                         
 -13   2   4         24.97         21.88         3.73 o                         
 -12   2   4        112.19        104.28         6.42 o                         
 -11   2   4        630.40        648.72        28.04 o                         
 -10   2   4         11.96         17.79         3.68 o                         
  -9   2   4         52.80         40.09         3.10 o                         
  -8   2   4        500.13        454.53        18.52 o                         
  -7   2   4          2.64          2.14         1.25 o                         
  -6   2   4        202.21        179.11         7.73 o                         
  -5   2   4        245.37        223.70         8.74 o                         
  -4   2   4       1229.09       1392.49        40.53 o                         
  -3   2   4       2708.22       2835.19        81.85 o                         
  -2   2   4         98.62         97.57         4.72 o                         
  -1   2   4         11.65         17.41         1.58 o                         
   0   2   4         85.22         88.36         3.13 o                         
   1   2   4        334.17        311.07        11.86 o                         
   2   2   4        185.56        224.75         9.87 o                         
   3   2   4        995.25       1094.51        36.01 o                         
   4   2   4          8.46          8.39         1.24 o                         
   5   2   4        228.83        243.90         8.64 o                         
   6   2   4         27.55         33.03         3.01 o                         
   7   2   4        140.87        149.38         8.67 o                         
   8   2   4        190.69        213.01        13.13 o                         
   9   2   4          2.87          4.90         3.00 o                         
  10   2   4         28.59         34.81         3.75 o                         
  11   2   4          0.35         -1.98         8.14 o                         
 -14   3   4          8.50          5.69         4.73 o                         
 -13   3   4          5.76         11.58         3.58 o                         
 -12   3   4         93.52         96.94         6.30 o                         
 -11   3   4         88.84         99.40         6.87 o                         
 -10   3   4          0.18         -1.90         2.42 o                         
  -9   3   4          0.14         -2.02         2.02 o                         
  -8   3   4        854.58        818.83        29.71 o                         
  -7   3   4         52.76         55.40         4.41 o                         
  -6   3   4         58.12         55.56         3.81 o                         
  -5   3   4         68.04         78.94         3.55 o                         
  -4   3   4         49.26         34.04         1.97 o                         
  -3   3   4        921.71        943.78        33.82 o                         
  -2   3   4        482.67        447.82        16.38 o                         
  -1   3   4         47.22         45.27         2.51 o                         
   0   3   4          0.07         -0.15         1.01 o                         
   1   3   4       2415.10       2521.46        89.50 o                         
   2   3   4      11181.23      10918.64       384.17 o                         
   3   3   4        530.33        578.01        17.28 o                         
   4   3   4        105.98        119.14         4.32 o                         
   5   3   4         87.70         75.41         3.57 o                         
   6   3   4          0.92          2.08         1.82 o                         
   7   3   4          2.83         -0.50         2.42 o                         
   8   3   4         51.29         63.69         4.81 o                         
   9   3   4         11.13         14.90         2.92 o                         
  10   3   4         30.57         38.70         4.13 o                         
  11   3   4          8.68          9.11         4.38 o                         
 -14   4   4        193.71        215.85        18.13 o                         
 -13   4   4         19.01         12.25         5.21 o                         
 -12   4   4        158.86        175.18         8.54 o                         
 -11   4   4         53.93         48.28         5.59 o                         
 -10   4   4        191.73        208.66         8.84 o                         
  -9   4   4        179.21        155.20         6.97 o                         
  -8   4   4          2.08          1.47         1.50 o                         
  -7   4   4         47.10         43.96         3.40 o                         
  -6   4   4        742.78        757.52        27.39 o                         
  -5   4   4         89.42         86.22         3.90 o                         
  -4   4   4       1120.32       1166.78        41.86 o                         
  -3   4   4        294.06        348.28        14.99 o                         
  -2   4   4         59.44         49.27         3.26 o                         
  -1   4   4        847.75        856.49        31.01 o                         
   0   4   4        285.73        277.62        16.50 o                         
   1   4   4        173.98        187.50         7.58 o                         
   2   4   4          9.63         10.97         1.52 o                         
   3   4   4        167.14        175.52         7.34 o                         
   4   4   4        224.50        206.87         6.80 o                         
   5   4   4          0.06          1.57         1.31 o                         
   6   4   4          0.65          2.24         2.04 o                         
   7   4   4        526.88        567.44        21.34 o                         
   8   4   4         15.23         14.24         2.74 o                         
   9   4   4          9.44          7.03         3.02 o                         
  10   4   4         84.12         73.02         5.48 o                         
  11   4   4         11.97          4.51         4.70 o                         
 -13   5   4         16.50          7.29         4.12 o                         
 -12   5   4         40.28         39.34         4.39 o                         
 -11   5   4          0.41          1.47         2.61 o                         
 -10   5   4         50.28         39.92         6.85 o                         
  -9   5   4          5.74          6.32         2.65 o                         
  -8   5   4         16.29          8.56         1.89 o                         
  -7   5   4        106.81         98.89         4.80 o                         
  -6   5   4         63.87         55.73         3.13 o                         
  -5   5   4          4.69         10.05         1.46 o                         
  -4   5   4       1324.41       1437.87        51.40 o                         
  -3   5   4        750.65        825.53        34.59 o                         
  -2   5   4          3.31          6.82         1.62 o                         
  -1   5   4          0.89         -0.45         1.17 o                         
   0   5   4        224.48        189.56         7.65 o                         
   1   5   4        185.51        206.68         8.30 o                         
   2   5   4          7.73         16.41         2.17 o                         
   3   5   4        329.62        379.20        14.57 o                         
   4   5   4        205.67        204.43         8.64 o                         
   5   5   4          3.37          5.29         2.27 o                         
   6   5   4         26.39         20.95         3.36 o                         
   7   5   4        843.56        857.30        31.60 o                         
   8   5   4        541.19        531.79        20.37 o                         
   9   5   4         23.14         24.29         3.67 o                         
  10   5   4          0.08         -1.24         3.78 o                         
 -13   6   4          0.17         -4.19         4.19 o                         
 -12   6   4         18.21          7.81         3.35 o                         
 -11   6   4         32.25         41.89         3.76 o                         
 -10   6   4          0.45         -2.42         2.89 o                         
  -9   6   4       1094.43        965.29        35.17 o                         
  -8   6   4         65.24         30.13         4.82 o                         
  -7   6   4         25.45         25.27         2.29 o                         
  -6   6   4        136.34        150.94         9.41 o                         
  -5   6   4        212.63        188.86         7.72 o                         
  -4   6   4        256.45        263.65        12.70 o                         
  -3   6   4         78.01        107.12         6.93 o                         
  -2   6   4        203.12        198.75         9.33 o                         
  -1   6   4         81.45         84.66         5.99 o                         
   0   6   4         91.59        101.30         4.89 o                         
   1   6   4         38.39         38.70         2.97 o                         
   2   6   4         33.65         28.41         3.14 o                         
   3   6   4          2.73          1.01         1.59 o                         
   4   6   4         14.96         12.93         2.56 o                         
   5   6   4         67.78         46.47        12.01 o                         
   6   6   4         17.41         18.11         3.20 o                         
   7   6   4        287.20        310.85        13.07 o                         
   8   6   4        126.52        120.90        10.88 o                         
   9   6   4          1.49          3.06         4.59 o                         
  10   6   4          0.03         -4.11         4.11 o                         
 -13   7   4          6.34          0.99         4.89 o                         
 -12   7   4         48.08         51.01         4.91 o                         
 -11   7   4          4.96          8.01         3.22 o                         
 -10   7   4         28.67         30.58         3.71 o                         
  -9   7   4          0.15          3.36         2.29 o                         
  -8   7   4         61.60         61.68         6.21 o                         
  -7   7   4          0.15          0.92         1.90 o                         
  -6   7   4        297.04        281.25        12.71 o                         
  -5   7   4        164.51        180.73         8.86 o                         
  -4   7   4        479.59        504.40        21.81 o                         
  -3   7   4       1176.82       1161.44        48.39 o                         
  -2   7   4          7.11          8.34         1.68 o                         
  -1   7   4        197.48        195.35         9.33 o                         
   0   7   4         16.91         19.83         2.27 o                         
   1   7   4          4.61          3.94         1.67 o                         
   2   7   4        471.28        474.43        17.97 o                         
   3   7   4        157.19        152.12         6.99 o                         
   4   7   4        212.71        189.25        12.25 o                         
   5   7   4         64.07         78.29         6.43 o                         
   6   7   4         68.29         67.77         6.21 o                         
   7   7   4        701.38        718.09        26.83 o                         
   8   7   4        630.45        571.39        22.02 o                         
   9   7   4         11.37         16.83         3.87 o                         
  10   7   4          3.63         -0.14         4.74 o                         
 -12   8   4         20.14         25.95         4.34 o                         
 -11   8   4         39.74         43.62         5.73 o                         
 -10   8   4         10.90          4.68         2.82 o                         
  -9   8   4         62.52         50.05         3.73 o                         
  -8   8   4        155.42        114.16         7.82 o                         
  -7   8   4         19.81         25.01         4.80 o                         
  -6   8   4         54.63         58.58         5.61 o                         
  -5   8   4         30.36         34.20         3.79 o                         
  -4   8   4       1342.49       1260.27        52.46 o                         
  -3   8   4        390.39        377.86        16.78 o                         
  -2   8   4        246.31        228.94        12.09 o                         
  -1   8   4         94.23         89.67         5.61 o                         
   0   8   4          0.99          0.19         1.58 o                         
   1   8   4         20.58         21.89         2.53 o                         
   2   8   4        342.68        335.42        13.23 o                         
   3   8   4        354.70        324.46        26.53 o                         
   4   8   4         10.53         24.07         6.52 o                         
   5   8   4         37.38         38.03         5.02 o                         
   6   8   4         18.59         16.70         3.44 o                         
   7   8   4         26.09         22.73         4.04 o                         
   8   8   4        141.45        120.55         9.95 o                         
   9   8   4         12.42         16.58         4.39 o                         
 -12   9   4         51.80         49.18         6.36 o                         
 -11   9   4          7.78          1.45         5.08 o                         
 -10   9   4         15.69          6.42         4.70 o                         
  -9   9   4          0.33         -0.78         2.90 o                         
  -8   9   4         98.52         93.83         6.72 o                         
  -7   9   4         20.65         20.21         3.86 o                         
  -6   9   4          1.47          1.60         2.16 o                         
  -5   9   4          0.07         -1.73         1.73 o                         
  -4   9   4         27.36         12.78         3.73 o                         
  -3   9   4        165.03        173.16        10.99 o                         
  -2   9   4         55.33         51.36         5.01 o                         
  -1   9   4         13.39         18.53         3.13 o                         
   0   9   4        144.83        156.26        13.21 o                         
   1   9   4          0.74         -0.31         1.90 o                         
   2   9   4         18.03         28.07         3.21 o                         
   3   9   4         20.22          8.25         3.98 o                         
   4   9   4        424.09        407.10        18.70 o                         
   5   9   4         59.02         61.97         9.67 o                         
   6   9   4          2.30          8.81         4.89 o                         
   7   9   4        145.77        137.90        13.56 o                         
   8   9   4         20.73         28.40         5.14 o                         
   9   9   4          5.61          9.05         6.32 o                         
 -11  10   4          3.50          0.51         5.88 o                         
 -10  10   4         11.80         15.07         5.19 o                         
  -9  10   4         80.76        107.43        21.98 o                         
  -8  10   4         26.34         30.36         4.82 o                         
  -7  10   4         78.52         78.05         6.67 o                         
  -6  10   4        196.11        210.02        20.57 o                         
  -5  10   4        545.66        484.70        18.23 o                         
  -4  10   4        401.74        352.03        21.85 o                         
  -3  10   4       1912.87       2035.61        83.89 o                         
  -2  10   4        350.02        364.73        16.44 o                         
  -1  10   4         23.94         37.22         3.80 o                         
   0  10   4         57.13         43.73         5.47 o                         
   1  10   4        127.20        116.73         7.25 o                         
   2  10   4        963.98        948.55        40.41 o                         
   3  10   4         32.04         32.05         4.85 o                         
   4  10   4        113.68        177.47        17.85 o                         
   5  10   4        222.90        200.95        11.31 o                         
   6  10   4         15.96         26.46         4.42 o                         
   7  10   4          0.31          1.77         4.59 o                         
   8  10   4         10.12         23.18         5.99 o                         
 -10  11   4         21.58         21.81         5.85 o                         
  -9  11   4         93.41         95.76        11.19 o                         
  -8  11   4         20.50         23.77         4.23 o                         
  -7  11   4         49.52         37.12         5.52 o                         
  -6  11   4        128.87        133.61         8.33 o                         
  -5  11   4        415.85        421.94        23.88 o                         
  -4  11   4         25.05         31.55         7.14 o                         
  -3  11   4       2778.08       2824.93       142.56 o                         
  -2  11   4         76.60         83.07        11.23 o                         
  -1  11   4          7.65         15.54         4.30 o                         
   0  11   4         40.93         50.20        11.13 o                         
   1  11   4        183.92        184.43        12.39 o                         
   2  11   4         29.36         24.73         3.95 o                         
   3  11   4         36.14         18.71         6.17 o                         
   4  11   4          1.45         -0.35         3.70 o                         
   5  11   4         47.01         65.23         6.87 o                         
   6  11   4         12.21          9.98         4.52 o                         
   7  11   4         24.02         28.72         5.85 o                         
  -9  12   4        301.10        366.86        17.98 o                         
  -8  12   4        229.29        253.06        13.46 o                         
  -7  12   4          0.12          0.30         3.97 o                         
  -6  12   4         84.31        101.98         7.74 o                         
  -5  12   4        215.65        200.74        14.11 o                         
  -4  12   4        293.67        298.55        18.05 o                         
  -3  12   4          3.73          3.61         4.41 o                         
  -2  12   4          1.56         -0.79         5.85 o                         
  -1  12   4         29.10         53.36        10.34 o                         
   0  12   4          5.35          5.28         4.38 o                         
   1  12   4          0.82          9.95         4.38 o                         
   2  12   4         14.46         11.49         4.42 o                         
   3  12   4         79.53         76.23         7.62 o                         
   4  12   4         60.82         81.04         8.37 o                         
   5  12   4          1.69          4.13         4.61 o                         
   6  12   4         19.31         13.95         5.57 o                         
  -8  13   4          4.64         35.06        10.66 o                         
  -7  13   4        194.26        189.42        12.17 o                         
  -6  13   4        152.95        140.90        12.51 o                         
  -5  13   4         99.33         97.16        13.70 o                         
  -4  13   4        108.38        103.41        13.94 o                         
  -3  13   4        373.77        413.82        23.69 o                         
  -2  13   4         51.03         86.77        17.45 o                         
   0  13   4        234.41        215.70        14.12 o                         
   1  13   4          5.26          2.76         9.34 o                         
   2  13   4         23.53         21.30         5.79 o                         
   3  13   4         18.86         20.70         5.51 o                         
   4  13   4          2.99          2.65         4.86 o                         
   5  13   4          2.50          4.30         5.68 o                         
  -6  14   4         42.73         43.46         6.54 o                         
  -5  14   4          0.00         -4.20        11.06 o                         
  -4  14   4        156.02        162.36        14.60 o                         
  -3  14   4         14.03          6.71         5.88 o                         
  -2  14   4        229.69        217.09        22.31 o                         
  -1  14   4          5.16         13.47         5.88 o                         
   0  14   4          0.34          6.25         5.73 o                         
   1  14   4         37.40         43.16         7.81 o                         
   2  14   4          4.25         11.78         5.74 o                         
   3  14   4          8.58         12.42         6.48 o                         
  -4  15   4          1.25         22.47        17.86 o                         
  -3  15   4         30.11         41.32         7.28 o                         
  -2  15   4          0.43         12.87        15.93 o                         
   0  15   4         22.18         26.75         7.15 o                         
   1  15   4        169.54        168.48        14.85 o                         
 -14   1   5        135.09        133.42         9.59 o                         
 -13   1   5         12.15         12.38         3.59 o                         
 -12   1   5         58.95         58.64         4.67 o                         
 -11   1   5        167.93        171.87         7.90 o                         
 -10   1   5        233.94        248.91        10.84 o                         
  -9   1   5       2078.41       1813.46        85.53 o                         
  -8   1   5          6.45          7.50         1.70 o                         
  -7   1   5         91.91         77.19         4.14 o                         
  -6   1   5        127.46        123.05         5.25 o                         
  -5   1   5        281.70        262.80         8.25 o                         
  -4   1   5          5.88         19.53         1.51 o                         
  -3   1   5          0.00          0.77         0.77 o                         
  -2   1   5        103.79        101.57         3.58 o                         
  -1   1   5        301.91        312.84         8.27 o                         
   0   1   5        171.30        191.61         5.27 o                         
   1   1   5         66.68         61.08         3.60 o                         
   2   1   5        129.04        126.92         4.05 o                         
   3   1   5         57.27         60.23         2.39 o                         
   4   1   5         27.19         29.26         2.02 o                         
   5   1   5          6.59          7.70         1.68 o                         
   6   1   5        126.30        116.84         4.36 o                         
   7   1   5         63.13         67.51         6.42 o                         
   8   1   5          0.46          2.66         2.07 o                         
   9   1   5          0.81          1.02         3.12 o                         
  10   1   5         11.08         11.04         3.34 o                         
 -14   2   5         25.66         19.09         4.93 o                         
 -13   2   5          2.19          0.48         3.51 o                         
 -12   2   5         60.54         55.47         5.10 o                         
 -11   2   5         81.82         80.04         6.61 o                         
 -10   2   5          0.01          0.53         2.18 o                         
  -9   2   5        462.57        481.32        25.66 o                         
  -8   2   5          1.42          3.45         1.62 o                         
  -7   2   5         90.11         78.90         4.63 o                         
  -6   2   5         63.55         46.70         4.10 o                         
  -5   2   5         32.51         25.48         2.34 o                         
  -4   2   5        260.74        314.09         9.66 o                         
  -3   2   5       1137.89       1199.28        38.26 o                         
  -2   2   5         55.61         59.40         2.50 o                         
  -1   2   5          3.62          0.61         1.04 o                         
   0   2   5         59.88         62.31         2.92 o                         
   1   2   5         19.79         14.90         1.67 o                         
   2   2   5       2498.39       2629.52        76.22 o                         
   3   2   5         23.35         27.56         2.23 o                         
   4   2   5         18.35         21.76         2.00 o                         
   5   2   5        770.01        742.70        22.29 o                         
   6   2   5        119.79        134.69         6.90 o                         
   7   2   5        124.07        129.02        11.35 o                         
   8   2   5          8.54          3.64         3.27 o                         
   9   2   5          0.44          1.95         3.21 o                         
  10   2   5          0.47          3.72         4.08 o                         
 -14   3   5         87.88        100.51        13.28 o                         
 -13   3   5         14.03         16.89         3.97 o                         
 -12   3   5         52.65         58.86         4.69 o                         
 -11   3   5          3.44          2.26         2.53 o                         
 -10   3   5         46.04         52.58         4.53 o                         
  -9   3   5         73.12         60.26         6.19 o                         
  -8   3   5          0.65          0.00         1.70 o                         
  -7   3   5        151.22        152.04         7.55 o                         
  -6   3   5         45.57         29.06         4.86 o                         
  -5   3   5          0.17         -0.41         0.91 o                         
  -4   3   5          0.00          0.71         1.03 o                         
  -3   3   5        714.38        794.17        28.80 o                         
  -2   3   5        299.67        297.72         9.22 o                         
  -1   3   5        316.04        327.18        10.08 o                         
   0   3   5         20.26         21.01         1.44 o                         
   1   3   5        154.86        161.26         6.82 o                         
   2   3   5        651.48        660.93        19.73 o                         
   3   3   5          3.92          5.92         1.11 o                         
   4   3   5        457.94        447.83        13.77 o                         
   5   3   5        215.97        241.91         9.78 o                         
   6   3   5         65.10         54.16         5.21 o                         
   7   3   5         41.59         42.02         3.61 o                         
   8   3   5          5.99          2.25         2.87 o                         
   9   3   5          5.08          6.17         3.41 o                         
  10   3   5          1.85          2.38         4.30 o                         
 -13   4   5         67.47         54.97        10.51 o                         
 -12   4   5          8.43          7.78         5.13 o                         
 -11   4   5          7.44          6.74         3.38 o                         
 -10   4   5          9.39         10.07         2.99 o                         
  -9   4   5          2.70         10.55         2.84 o                         
  -8   4   5          0.07         -0.95         2.26 o                         
  -7   4   5         31.23         31.66         2.59 o                         
  -6   4   5        132.37        145.70        11.45 o                         
  -5   4   5        126.60        115.78         6.73 o                         
  -4   4   5         23.20         21.29         1.99 o                         
  -3   4   5        341.08        355.09        13.37 o                         
  -2   4   5        790.64        789.89        28.77 o                         
  -1   4   5        210.77        171.23        15.94 o                         
   0   4   5         60.21         60.43         3.63 o                         
   1   4   5        289.41        343.37        13.25 o                         
   2   4   5       2282.40       2411.88        85.96 o                         
   3   4   5        152.47        155.74         5.99 o                         
   4   4   5        535.06        560.65        17.04 o                         
   5   4   5        138.94        136.87         6.06 o                         
   6   4   5         32.50         29.76         3.63 o                         
   7   4   5         29.98         32.57         5.12 o                         
   8   4   5         40.48         37.80         4.59 o                         
   9   4   5          0.19          0.66         3.55 o                         
  10   4   5         26.28         24.38         4.66 o                         
 -13   5   5         13.11         20.87         4.40 o                         
 -12   5   5         10.69          5.66         3.79 o                         
 -11   5   5          3.49          2.89         2.85 o                         
 -10   5   5         13.11          8.36         2.75 o                         
  -9   5   5         31.25         18.19         2.99 o                         
  -8   5   5          1.63          2.74         1.70 o                         
  -7   5   5         23.58         37.17         3.43 o                         
  -6   5   5         87.75         72.29         4.19 o                         
  -5   5   5         62.47         65.16         3.79 o                         
  -4   5   5         35.33         55.84         3.33 o                         
  -3   5   5        215.44        222.96         8.89 o                         
  -2   5   5        175.78        180.41         8.69 o                         
  -1   5   5        142.40        150.24         6.62 o                         
   0   5   5          1.61          4.42         1.57 o                         
   1   5   5          0.76          0.73         1.75 o                         
   2   5   5          0.02          0.34         1.61 o                         
   3   5   5          4.57          5.87         1.96 o                         
   4   5   5        135.84         93.29         8.34 o                         
   5   5   5         21.68         21.65         2.76 o                         
   6   5   5         42.36         45.60         4.93 o                         
   7   5   5        329.92        361.26        16.85 o                         
   8   5   5        370.60        359.58        14.94 o                         
   9   5   5         92.71         89.65         6.39 o                         
  10   5   5          3.66          9.55         5.11 o                         
 -13   6   5         14.14         13.90         4.57 o                         
 -12   6   5         12.14         10.18         3.56 o                         
 -11   6   5          3.16          8.42         3.01 o                         
 -10   6   5         57.50         48.14         3.99 o                         
  -9   6   5          0.36          5.38         4.88 o                         
  -8   6   5          0.14          5.67         2.78 o                         
  -7   6   5        111.43         79.31         8.84 o                         
  -6   6   5         53.29         46.93         4.37 o                         
  -5   6   5        382.72        409.30        15.59 o                         
  -4   6   5        263.71        278.69        12.51 o                         
  -3   6   5         58.08         57.25         4.41 o                         
  -2   6   5        292.74        323.78        14.67 o                         
  -1   6   5         48.28         47.60         4.90 o                         
   0   6   5        633.06        626.47        23.19 o                         
   1   6   5        236.37        238.80        10.81 o                         
   2   6   5         51.86         46.69         3.84 o                         
   3   6   5        137.97        146.99         8.14 o                         
   4   6   5        205.72        227.03        10.18 o                         
   5   6   5          3.15          3.60         2.83 o                         
   6   6   5         24.52         20.94         3.57 o                         
   7   6   5        447.37        459.52        18.16 o                         
   8   6   5        159.92        152.09         8.60 o                         
   9   6   5          4.12          1.19         3.99 o                         
 -12   7   5          9.22          3.11         4.37 o                         
 -11   7   5          0.47         -0.20         5.25 o                         
 -10   7   5         37.31         24.03         2.96 o                         
  -9   7   5        380.71        339.77        15.56 o                         
  -8   7   5        144.04        142.22         7.95 o                         
  -7   7   5        166.71        137.06         7.37 o                         
  -6   7   5        345.40        327.31        14.77 o                         
  -5   7   5         29.80         30.50         2.57 o                         
  -4   7   5        135.43        125.51         7.35 o                         
  -3   7   5        110.28        111.71         6.44 o                         
  -2   7   5        325.16        330.16        15.01 o                         
  -1   7   5          0.43          0.34         1.79 o                         
   0   7   5        463.94        440.62        16.82 o                         
   1   7   5         64.61         75.78         5.37 o                         
   2   7   5        157.89        141.04         7.82 o                         
   3   7   5         17.57         15.67         3.53 o                         
   4   7   5          0.12          2.70         2.46 o                         
   5   7   5         54.03         40.99         4.66 o                         
   6   7   5         51.12         47.51         5.22 o                         
   7   7   5         33.40         24.76         5.95 o                         
   8   7   5          0.02          0.03         3.71 o                         
   9   7   5         18.75         13.57         4.72 o                         
 -12   8   5          7.59          5.29         4.24 o                         
 -11   8   5          5.84          4.15         3.37 o                         
 -10   8   5          0.01          1.44         3.49 o                         
  -9   8   5         29.19         33.93         8.84 o                         
  -8   8   5         24.53         21.28         4.04 o                         
  -7   8   5          7.20          7.55         2.22 o                         
  -6   8   5         11.91         19.43         2.65 o                         
  -5   8   5         68.19         55.93         4.95 o                         
  -4   8   5        422.47        387.35        22.30 o                         
  -3   8   5       1948.51       1973.74        81.60 o                         
  -2   8   5         56.45         42.03         9.05 o                         
  -1   8   5         18.26         15.99         2.57 o                         
   0   8   5        158.47        147.00         7.00 o                         
   1   8   5        573.70        537.26        23.62 o                         
   2   8   5          8.48         12.82         2.86 o                         
   3   8   5        338.95        356.40        14.33 o                         
   4   8   5          5.23          1.70         2.88 o                         
   5   8   5          0.69         -2.33         3.20 o                         
   6   8   5         14.93         20.98         4.16 o                         
   7   8   5         26.05         28.40         4.74 o                         
   8   8   5         34.55         42.96         4.88 o                         
 -11   9   5         14.93         19.47         4.68 o                         
 -10   9   5          0.43          0.42         3.85 o                         
  -9   9   5         48.09         56.28         9.03 o                         
  -7   9   5         51.47         51.59         3.97 o                         
  -6   9   5          0.06         -0.98         2.18 o                         
  -5   9   5          3.92          5.30         3.05 o                         
  -4   9   5        342.75        320.81        19.78 o                         
  -3   9   5        654.54        639.71        33.71 o                         
  -2   9   5          4.95          4.97         2.46 o                         
   0   9   5          0.26          1.33         2.96 o                         
   1   9   5        199.56        196.53         9.08 o                         
   2   9   5        138.54        151.23         8.07 o                         
   3   9   5         28.66         31.03         4.09 o                         
   4   9   5         23.12         29.07         3.89 o                         
   5   9   5         62.44         61.34         6.10 o                         
   6   9   5          0.76         -3.65         5.40 o                         
   7   9   5         65.78         66.86         6.39 o                         
   8   9   5          4.53         11.14         6.08 o                         
 -11  10   5         15.20         26.55         6.72 o                         
 -10  10   5         53.95         71.35         8.42 o                         
  -9  10   5          3.31         10.53         3.32 o                         
  -8  10   5          6.34         11.22         2.94 o                         
  -7  10   5         35.41         32.94         6.05 o                         
  -6  10   5        216.64        203.46        10.84 o                         
  -5  10   5        117.75        112.44         7.29 o                         
  -4  10   5        146.98        157.17         8.97 o                         
  -3  10   5          9.85         18.05         3.07 o                         
  -2  10   5         10.44         10.14         2.83 o                         
  -1  10   5          1.16          0.37         2.88 o                         
   0  10   5          6.10          1.05         2.82 o                         
   1  10   5         34.09         24.32         4.53 o                         
   2  10   5         41.09         87.84        10.87 o                         
   3  10   5          2.91         -1.24         3.48 o                         
   4  10   5         78.34         99.14         8.27 o                         
   5  10   5          3.60         -1.60         4.06 o                         
   6  10   5          3.73          5.91         5.94 o                         
   7  10   5         46.33         55.27         6.95 o                         
 -10  11   5         12.89         26.27         5.56 o                         
  -9  11   5         66.21         62.85         6.68 o                         
  -8  11   5          0.07         -0.77         4.07 o                         
  -7  11   5         24.67         28.41         5.77 o                         
  -6  11   5          1.44          1.63         3.58 o                         
  -5  11   5         18.92         15.24         3.41 o                         
  -4  11   5         60.23         63.42         5.75 o                         
  -3  11   5         21.80         19.88         3.29 o                         
  -2  11   5         50.02         67.26         6.49 o                         
  -1  11   5          1.08         -0.56         3.11 o                         
   0  11   5          5.10         10.72         3.19 o                         
   1  11   5         50.50         54.31         7.66 o                         
   2  11   5         36.90         29.52         4.51 o                         
   3  11   5          4.60          6.55         4.26 o                         
   4  11   5          0.35          4.65         4.57 o                         
   5  11   5         12.16          8.51         4.87 o                         
   6  11   5          0.92         -1.52         5.68 o                         
  -9  12   5          0.41          9.06         5.24 o                         
  -8  12   5          3.31         23.02         5.41 o                         
  -7  12   5         18.88         21.87         4.80 o                         
  -6  12   5         16.80         28.65         4.89 o                         
  -5  12   5          2.13          1.78         4.75 o                         
  -4  12   5        307.13        301.50        18.51 o                         
  -3  12   5         27.12         35.01         7.74 o                         
  -2  12   5        106.34        105.59         7.90 o                         
  -1  12   5          7.47          3.66         3.55 o                         
   0  12   5         27.18         24.90         5.23 o                         
   1  12   5          2.25         -4.64         4.64 o                         
   2  12   5         35.64         30.05         5.67 o                         
   3  12   5          0.02         -3.30        10.64 o                         
   4  12   5         43.40         51.41         5.94 o                         
   5  12   5          2.19         -0.15         6.13 o                         
  -7  13   5         83.30         87.08         8.39 o                         
  -5  13   5         52.09         60.99        11.69 o                         
  -4  13   5         31.91         46.12         6.97 o                         
  -3  13   5         15.32         17.94         5.86 o                         
  -2  13   5          4.21          1.45         5.91 o                         
  -1  13   5         61.22         77.02         8.22 o                         
   0  13   5         13.79         17.51         5.80 o                         
   1  13   5         43.58         61.30         7.09 o                         
   2  13   5         15.46         18.56         6.08 o                         
   3  13   5          0.00          1.78         5.52 o                         
   4  13   5          2.06          4.63         6.37 o                         
  -5  14   5         41.11         52.36         8.13 o                         
  -4  14   5          8.03         12.31         8.88 o                         
  -3  14   5         12.25         15.57        19.09 o                         
  -2  14   5          1.29         11.90         7.90 o                         
  -1  14   5          0.12          8.49         6.37 o                         
   0  14   5         10.04          8.17         8.39 o                         
   1  14   5          0.00          1.67         6.69 o                         
   2  14   5          2.10          4.53        10.62 o                         
 -14   0   6         74.21         50.09        10.92 o                         
 -13   0   6        233.01        218.03        34.58 o                         
 -12   0   6          1.66         15.82         4.73 o                         
 -11   0   6         36.81         39.21         7.01 o                         
 -10   0   6         12.44         11.13         3.55 o                         
  -9   0   6         70.86         77.25         7.22 o                         
  -8   0   6        705.27        729.54        38.01 o                         
  -7   0   6       1693.31       1660.90        68.66 o                         
  -6   0   6        491.47        516.20        22.26 o                         
  -5   0   6        767.31        809.77        36.02 o                         
  -4   0   6        239.24        239.74        10.89 o                         
  -3   0   6        434.40        463.23        19.80 o                         
  -2   0   6       3317.19       3542.92       125.43 o                         
  -1   0   6        217.41        227.10         8.92 o                         
   0   0   6         24.76         25.55         2.52 o                         
   1   0   6        438.17        461.18        17.08 o                         
   2   0   6         42.20         41.19         3.71 o                         
   3   0   6        388.01        420.64        15.76 o                         
   4   0   6          3.64          5.98         1.78 o                         
   5   0   6         28.86         22.65         4.84 o                         
   6   0   6        243.16        261.25        10.86 o                         
   7   0   6        121.57        111.51        14.50 o                         
   8   0   6         19.81         16.70         6.85 o                         
   9   0   6         39.24         45.05         5.15 o                         
 -14   1   6          2.83         10.21         5.10 o                         
 -13   1   6          0.76         -3.63         3.68 o                         
 -12   1   6         58.82         57.25         4.65 o                         
 -11   1   6         18.26         16.96         2.84 o                         
 -10   1   6         31.49         32.00         3.33 o                         
  -9   1   6         49.07         66.15         5.66 o                         
  -8   1   6       1002.86       1024.24        37.20 o                         
  -7   1   6        697.71        738.93        22.16 o                         
  -6   1   6          7.05          5.91         1.36 o                         
  -5   1   6        161.58        164.33         5.57 o                         
  -4   1   6        268.73        292.61         9.13 o                         
  -3   1   6        172.67        162.64         5.63 o                         
  -2   1   6        101.99        114.99         3.82 o                         
  -1   1   6        115.93        144.92         6.31 o                         
   0   1   6         98.90        103.40         4.18 o                         
   1   1   6         54.41         52.28         2.57 o                         
   2   1   6        521.83        498.57        14.00 o                         
   3   1   6          0.06          4.45         1.31 o                         
   4   1   6        173.71        157.75         5.81 o                         
   5   1   6         21.99         15.53         1.98 o                         
   6   1   6         23.25         24.31         2.31 o                         
   7   1   6          9.20          6.42         3.39 o                         
   8   1   6          8.75          6.78         3.38 o                         
   9   1   6        112.19        129.06         8.52 o                         
 -14   2   6         89.24         70.18         7.36 o                         
 -13   2   6        193.17        225.90        13.36 o                         
 -12   2   6         35.56         37.20         3.92 o                         
 -11   2   6         36.78         36.74         3.44 o                         
 -10   2   6        137.42        152.17         8.70 o                         
  -9   2   6        350.57        366.51        14.39 o                         
  -8   2   6        289.66        249.94        37.61 o                         
  -7   2   6          5.33          6.96         1.85 o                         
  -6   2   6         41.34         48.05         2.96 o                         
  -5   2   6        168.81        170.14         7.31 o                         
  -4   2   6        194.62        187.94         6.17 o                         
  -3   2   6          2.59          0.11         0.94 o                         
  -2   2   6       1320.14       1351.48        43.42 o                         
  -1   2   6         20.44         24.70         2.10 o                         
   0   2   6          9.48          9.84         1.67 o                         
   1   2   6          0.41         -0.25         1.13 o                         
   2   2   6        114.88         94.21         4.84 o                         
   3   2   6        114.93        128.84         4.99 o                         
   4   2   6        105.47        126.17         8.10 o                         
   5   2   6         24.47         27.67         2.42 o                         
   6   2   6         12.87         15.27         4.14 o                         
   7   2   6         24.21         23.80         3.24 o                         
   8   2   6          5.77         14.66         4.26 o                         
   9   2   6         48.96         42.65         5.95 o                         
 -13   3   6         10.63         13.06         4.13 o                         
 -12   3   6         12.01         11.18         3.29 o                         
 -11   3   6          0.54         -1.82         2.72 o                         
 -10   3   6        374.31        364.92        14.41 o                         
  -9   3   6        112.32        109.21         6.15 o                         
  -8   3   6        516.33        495.52        21.48 o                         
  -7   3   6        307.97        304.93         9.76 o                         
  -6   3   6          2.26         -1.30         1.30 o                         
  -5   3   6         77.35         76.28         3.48 o                         
  -4   3   6         15.13         13.10         2.38 o                         
  -3   3   6        228.78        230.43         9.21 o                         
  -2   3   6          1.90          1.70         1.47 o                         
  -1   3   6         42.95         43.94         2.47 o                         
   0   3   6        219.12        228.41         7.56 o                         
   1   3   6        245.67        225.80         8.15 o                         
   2   3   6        177.52        161.21         6.26 o                         
   3   3   6       1907.05       2050.76        59.76 o                         
   4   3   6        580.95        639.07        19.41 o                         
   5   3   6         24.61         22.25         2.43 o                         
   6   3   6         58.06         76.54         5.02 o                         
   7   3   6         78.46         75.67         6.03 o                         
   8   3   6        403.82        393.53        16.12 o                         
   9   3   6        187.55        147.76         9.32 o                         
 -13   4   6        486.40        555.11        21.89 o                         
 -12   4   6          0.78         11.53         3.44 o                         
 -11   4   6          4.55          0.55         2.87 o                         
 -10   4   6          1.60          2.15         2.36 o                         
  -9   4   6          0.23         -0.47         2.18 o                         
  -8   4   6        110.32         70.52         5.92 o                         
  -7   4   6        402.61        405.92        12.62 o                         
  -6   4   6         92.30         78.78         5.64 o                         
  -5   4   6         54.74         50.86         4.36 o                         
  -4   4   6          4.18          3.74         1.38 o                         
  -3   4   6         34.41         32.15         2.70 o                         
  -2   4   6         11.92         10.10         1.38 o                         
  -1   4   6         64.63         63.78         3.90 o                         
   0   4   6        139.43        124.31         5.03 o                         
   1   4   6        424.20        416.73        14.20 o                         
   2   4   6         22.25         20.68         2.35 o                         
   3   4   6       2054.04       1959.38        57.18 o                         
   4   4   6         56.32         55.42         3.83 o                         
   5   4   6         18.01         26.67         2.37 o                         
   6   4   6         23.39         21.83         3.09 o                         
   7   4   6         78.71         82.88         6.40 o                         
   8   4   6        128.31        157.62        13.52 o                         
   9   4   6        242.54        217.21        13.94 o                         
 -13   5   6          1.16         -3.19         4.47 o                         
 -12   5   6          1.73         -0.97         3.97 o                         
 -11   5   6          9.03          7.06         3.00 o                         
 -10   5   6         15.62         14.02         4.05 o                         
  -9   5   6         38.59         39.52         3.43 o                         
  -8   5   6          7.80          1.54         2.04 o                         
  -7   5   6        241.49        253.42        10.41 o                         
  -6   5   6          3.43          5.19         2.27 o                         
  -5   5   6        466.27        468.18        17.59 o                         
  -4   5   6          3.12          2.17         1.48 o                         
  -3   5   6        165.91        177.08         8.99 o                         
  -2   5   6       1681.25       1704.05        70.64 o                         
  -1   5   6          5.83          9.24         2.00 o                         
   0   5   6        142.62        122.84         5.99 o                         
   1   5   6          0.82          3.52         1.89 o                         
   2   5   6        337.54        345.72        23.16 o                         
   3   5   6        593.06        654.36        21.83 o                         
   4   5   6         77.03         74.72         4.84 o                         
   5   5   6          0.20          1.61         2.43 o                         
   6   5   6          1.43         -2.89         2.89 o                         
   7   5   6          6.43          5.70         3.37 o                         
   8   5   6         99.97         93.72         7.26 o                         
   9   5   6        434.15        398.77        24.54 o                         
 -13   6   6         38.50         36.77         6.08 o                         
 -12   6   6          9.89         10.57         4.03 o                         
 -11   6   6        247.92        239.61        12.63 o                         
 -10   6   6         40.55         39.91         4.07 o                         
  -9   6   6        191.73        217.69        11.51 o                         
  -8   6   6        264.77        240.98        12.40 o                         
  -7   6   6        140.48        128.98         7.65 o                         
  -6   6   6         31.88         35.05         3.55 o                         
  -5   6   6         50.36         39.84         4.35 o                         
  -4   6   6          0.50          1.46         1.54 o                         
  -3   6   6        111.35        106.92         5.24 o                         
  -2   6   6        110.94         97.05         6.04 o                         
  -1   6   6        466.01        467.98        17.94 o                         
   0   6   6         32.53         36.26         3.22 o                         
   1   6   6        106.21         71.24         5.45 o                         
   2   6   6          0.63          5.85         2.30 o                         
   3   6   6        244.47        267.95        11.45 o                         
   4   6   6          7.64          9.65         2.99 o                         
   5   6   6         81.74         67.65         4.44 o                         
   6   6   6         67.41         54.13         7.21 o                         
   7   6   6          6.67          7.43         3.70 o                         
   8   6   6         46.39         56.44         5.33 o                         
 -12   7   6          7.49          3.75         4.17 o                         
 -11   7   6          0.09         -3.35         3.35 o                         
 -10   7   6          0.37          0.26         6.51 o                         
  -9   7   6         57.12         65.39         6.72 o                         
  -8   7   6        345.97        357.27        14.33 o                         
  -7   7   6         65.30         64.47         5.61 o                         
  -6   7   6          0.06          0.94         2.21 o                         
  -5   7   6        225.06        223.02        12.11 o                         
  -4   7   6         98.75         79.79         4.51 o                         
  -3   7   6       1793.40       1732.49        71.73 o                         
  -2   7   6       2264.36       2309.91        95.34 o                         
  -1   7   6        135.74        123.52         7.48 o                         
   0   7   6          6.93          9.57         2.88 o                         
   1   7   6         16.12         18.45         4.17 o                         
   2   7   6         96.94        103.58         6.42 o                         
   3   7   6          1.45          6.46         2.76 o                         
   4   7   6         15.94         17.84         2.90 o                         
   5   7   6         47.94         45.53         5.21 o                         
   6   7   6          6.02          0.47         4.15 o                         
   7   7   6         59.83         71.91         8.91 o                         
   8   7   6          0.37          4.78         4.69 o                         
 -12   8   6         26.08         32.51         5.24 o                         
 -11   8   6          0.00         -2.36         5.12 o                         
 -10   8   6         47.03         50.94         6.55 o                         
  -9   8   6          4.70          1.76         3.06 o                         
  -8   8   6         15.99         10.89         3.01 o                         
  -7   8   6        306.05        305.42        13.75 o                         
  -6   8   6         17.88         21.11         3.28 o                         
  -5   8   6         27.33         25.87         2.89 o                         
  -4   8   6        128.08        139.31        11.17 o                         
  -3   8   6        136.29        151.57        11.55 o                         
  -2   8   6        118.86        100.24         8.47 o                         
  -1   8   6         30.28         23.99         7.03 o                         
   0   8   6         31.80         34.84         4.83 o                         
   1   8   6          8.39         12.12         2.88 o                         
   2   8   6         34.12         39.15         4.65 o                         
   3   8   6        103.22        107.50         7.88 o                         
   4   8   6         44.20         39.24         4.81 o                         
   5   8   6          0.67         -2.17         4.09 o                         
   6   8   6         16.61         22.29         7.18 o                         
   7   8   6          9.06         15.39         5.41 o                         
 -11   9   6          3.46         -5.09         5.09 o                         
 -10   9   6          6.91         -1.05         4.67 o                         
  -9   9   6          0.09          6.96         4.60 o                         
  -8   9   6         26.42         18.24         4.38 o                         
  -7   9   6         18.94         17.68         2.95 o                         
  -6   9   6        150.88        186.98         9.91 o                         
  -5   9   6        228.87        241.18        15.34 o                         
  -4   9   6         28.08         28.52         5.00 o                         
  -3   9   6          1.13          8.10         2.81 o                         
  -2   9   6          7.16          3.85         4.14 o                         
  -1   9   6          9.85         11.27         3.17 o                         
   0   9   6        611.60        639.64        24.24 o                         
   1   9   6          3.62          3.69         3.22 o                         
   2   9   6         86.62         73.28         5.98 o                         
   3   9   6         14.53         22.66         3.56 o                         
   4   9   6         14.53         14.60         4.21 o                         
   5   9   6         17.18         15.82         4.78 o                         
   6   9   6         20.55         17.96         5.50 o                         
   7   9   6          0.91         15.51        13.86 o                         
 -10  10   6         54.79         62.09         9.31 o                         
  -9  10   6        147.35        165.51        10.69 o                         
  -8  10   6          0.12         -1.03         3.36 o                         
  -7  10   6         35.44         39.28         5.45 o                         
  -6  10   6         20.47         19.66         3.76 o                         
  -5  10   6          7.83         18.84         6.54 o                         
  -4  10   6          3.73         50.05         8.29 o                         
  -3  10   6         17.37         20.61         3.22 o                         
  -2  10   6         77.83         67.86         7.76 o                         
  -1  10   6         48.50         71.76         7.99 o                         
   0  10   6          0.20         -0.75         3.12 o                         
   1  10   6         34.42         24.27         3.59 o                         
   2  10   6          3.46          9.17         3.35 o                         
   3  10   6        290.25        267.90        14.33 o                         
   4  10   6        134.67        117.16         8.89 o                         
   5  10   6          4.97         13.02         5.42 o                         
   6  10   6         10.21          1.94         6.60 o                         
  -9  11   6        161.69        153.01        10.56 o                         
  -8  11   6         31.36         30.69         4.89 o                         
  -7  11   6        160.02        195.20        12.87 o                         
  -6  11   6          6.04          7.19         3.70 o                         
  -5  11   6         82.10         81.58         6.90 o                         
  -4  11   6         32.18         28.60         4.59 o                         
  -3  11   6         20.80         25.32         4.06 o                         
  -2  11   6        387.40        405.27        18.93 o                         
  -1  11   6        170.25        157.92        12.02 o                         
   0  11   6         65.90         72.55         7.42 o                         
   1  11   6        102.26        110.57         9.02 o                         
   2  11   6         24.81         30.83         4.86 o                         
   3  11   6        285.51        292.66        15.63 o                         
   4  11   6          8.90          5.29         7.24 o                         
   5  11   6          1.06          0.10         7.63 o                         
  -8  12   6        169.78        197.75        12.46 o                         
  -7  12   6        310.64        362.68        17.81 o                         
  -6  12   6         13.18         13.47         4.64 o                         
  -5  12   6         15.45         13.43         4.30 o                         
  -4  12   6         28.50         29.72         4.84 o                         
  -3  12   6         70.34         61.18         7.72 o                         
  -2  12   6        375.86        400.63        19.14 o                         
  -1  12   6         81.65        111.62        10.63 o                         
   0  12   6         10.59          5.51         7.65 o                         
   1  12   6          0.84          4.63         5.60 o                         
   2  12   6          8.72          8.38         6.48 o                         
   3  12   6         51.83         62.63         7.19 o                         
   4  12   6          2.67          8.16         8.69 o                         
  -6  13   6         74.14         87.82         9.58 o                         
  -5  13   6         16.51         27.53         7.12 o                         
  -4  13   6         25.55         24.46         6.38 o                         
  -3  13   6        561.93        554.55        36.73 o                         
  -2  13   6        835.80        924.76        39.96 o                         
  -1  13   6          6.32          7.45         4.83 o                         
   0  13   6         52.32         57.77         7.67 o                         
   1  13   6          3.67          3.02         6.64 o                         
   2  13   6          4.58         -7.61         7.61 o                         
  -3  14   6          6.45         16.59        10.31 o                         
  -2  14   6         83.46         75.23         9.83 o                         
 -13   1   7          8.09          4.18         6.12 o                         
 -12   1   7        112.15        107.04         7.29 o                         
 -11   1   7         64.24         61.61         4.81 o                         
 -10   1   7          0.11         -0.30         2.48 o                         
  -9   1   7         39.02         43.43         3.23 o                         
  -8   1   7        765.52        797.83        24.09 o                         
  -7   1   7        113.25        130.67         5.78 o                         
  -6   1   7        169.37        180.75         6.37 o                         
  -5   1   7         19.43         22.63         1.94 o                         
  -4   1   7         18.90         16.90         1.95 o                         
  -3   1   7        393.82        440.01        16.52 o                         
  -2   1   7        260.51        288.64         8.49 o                         
  -1   1   7          3.16          6.20         1.07 o                         
   0   1   7         12.82         10.22         1.47 o                         
   1   1   7         45.44         42.91         2.73 o                         
   2   1   7         81.40         82.37         3.49 o                         
   3   1   7        170.12        195.54         7.65 o                         
   4   1   7         12.12         16.85         2.28 o                         
   5   1   7          0.34         -0.21         2.29 o                         
   6   1   7         61.17         55.04         5.95 o                         
   7   1   7          9.43         16.48         3.42 o                         
   8   1   7         61.10         70.35         5.84 o                         
 -13   2   7         65.24         83.67         7.94 o                         
 -12   2   7         75.82         71.45         5.96 o                         
 -11   2   7          0.38         -0.29         3.04 o                         
 -10   2   7          8.62          6.97         2.75 o                         
  -9   2   7          7.09          9.58         5.22 o                         
  -8   2   7        997.67       1029.85        30.76 o                         
  -7   2   7        328.18        306.15        10.91 o                         
  -6   2   7         78.44         73.53         3.59 o                         
  -5   2   7        112.74        119.84         5.94 o                         
  -4   2   7         38.21         32.29         2.74 o                         
  -3   2   7         15.59         23.72         2.94 o                         
  -2   2   7        266.82        273.05         8.95 o                         
  -1   2   7        124.85        122.48         4.81 o                         
   0   2   7        120.32        130.37         5.06 o                         
   1   2   7         93.01         83.19         4.83 o                         
   2   2   7         58.71         46.29         3.37 o                         
   3   2   7        170.59        201.49         7.13 o                         
   4   2   7         13.44         11.47         2.28 o                         
   5   2   7          3.66          6.15         2.28 o                         
   6   2   7         10.12          7.58         2.65 o                         
   7   2   7          1.21         -2.92         4.47 o                         
   8   2   7        187.68        181.04        10.85 o                         
 -13   3   7        257.82        309.06        14.86 o                         
 -12   3   7          3.08          3.14         3.56 o                         
 -11   3   7         89.59        113.40         7.10 o                         
 -10   3   7          7.37          0.92         2.94 o                         
  -9   3   7          1.68          0.43         2.08 o                         
  -8   3   7         70.22         82.57         4.47 o                         
  -7   3   7         59.03         60.96         3.85 o                         
  -6   3   7         53.31         53.48         4.73 o                         
  -5   3   7        158.19        147.94         5.98 o                         
  -4   3   7          1.01          0.70         1.65 o                         
  -3   3   7         66.12         64.38         4.18 o                         
  -2   3   7        265.12        258.12         8.57 o                         
  -1   3   7          2.26          3.67         1.47 o                         
   0   3   7        155.65        135.08         5.14 o                         
   1   3   7        202.80        201.25         7.68 o                         
   2   3   7          0.44          6.90         1.73 o                         
   3   3   7         51.34         54.42         4.32 o                         
   4   3   7          8.08          9.47         2.55 o                         
   5   3   7          0.07          2.83         3.56 o                         
   6   3   7          5.71          7.63         3.59 o                         
   7   3   7         59.40         65.78         5.39 o                         
   8   3   7        105.56        112.51        13.20 o                         
 -13   4   7          0.26         -5.24         6.07 o                         
 -12   4   7         22.80         14.90         5.36 o                         
 -11   4   7         18.46         13.09         3.30 o                         
 -10   4   7         23.86         22.80         3.03 o                         
  -9   4   7         23.93         16.35         2.70 o                         
  -8   4   7        441.41        421.51        13.51 o                         
  -7   4   7          4.58          3.44         2.05 o                         
  -6   4   7        231.64        236.20        11.62 o                         
  -5   4   7        201.20        153.21        14.46 o                         
  -4   4   7         81.27         95.72         5.28 o                         
  -3   4   7          3.94          9.06         2.01 o                         
  -2   4   7          0.30          1.68         1.41 o                         
  -1   4   7        309.13        310.48        10.03 o                         
   0   4   7         78.37         76.28         4.11 o                         
   1   4   7         11.49         14.14         1.98 o                         
   2   4   7         48.07         65.52         4.07 o                         
   3   4   7       1021.05       1017.77        30.45 o                         
   4   4   7         67.27         71.41         4.39 o                         
   5   4   7        146.31        141.16         6.89 o                         
   6   4   7          1.91          1.35         2.81 o                         
   7   4   7         12.37         17.80         4.10 o                         
   8   4   7        373.28        345.99        17.55 o                         
 -12   5   7          6.85          7.39         3.89 o                         
 -11   5   7         69.21         73.21         6.03 o                         
 -10   5   7          7.47          3.36         2.63 o                         
  -9   5   7         43.17         26.35         2.87 o                         
  -8   5   7         68.76         63.77         5.41 o                         
  -7   5   7        157.66        169.69         8.04 o                         
  -6   5   7          5.77          3.02         2.28 o                         
  -5   5   7         31.67         29.69         3.71 o                         
  -4   5   7        175.65        162.66        10.09 o                         
  -3   5   7         68.96         68.36         4.30 o                         
  -2   5   7        125.31         69.65         5.57 o                         
  -1   5   7          0.32         -1.35         1.69 o                         
   0   5   7         62.56         58.15         4.01 o                         
   1   5   7         25.12         26.08         3.21 o                         
   2   5   7         47.72         38.32         4.98 o                         
   3   5   7        525.37        564.70        17.48 o                         
   4   5   7         29.72         26.69         2.92 o                         
   5   5   7        105.89        101.45         8.95 o                         
   6   5   7          9.94          8.13         3.76 o                         
   7   5   7          0.28          3.66         4.15 o                         
 -12   6   7         33.30         37.46         6.93 o                         
 -11   6   7          7.98         10.52         6.48 o                         
 -10   6   7         15.98         26.03         3.57 o                         
  -9   6   7         69.62         69.23         6.28 o                         
  -8   6   7         47.89         41.37         6.84 o                         
  -7   6   7        119.92        109.93         6.86 o                         
  -6   6   7          9.37         13.50         2.66 o                         
  -5   6   7          2.73          2.95         2.23 o                         
  -4   6   7        209.58        227.98        11.77 o                         
  -3   6   7       1945.84       2065.36        73.98 o                         
  -2   6   7        569.55        619.25        27.14 o                         
  -1   6   7        456.04        502.13        19.47 o                         
   0   6   7         55.24         54.21         4.86 o                         
   1   6   7         17.02         10.52         2.85 o                         
   2   6   7          6.15          2.12         2.79 o                         
   3   6   7          1.19          7.44         3.86 o                         
   4   6   7          0.00         -1.91         3.03 o                         
   5   6   7          7.76          7.27         3.51 o                         
   6   6   7         68.68         59.00         6.50 o                         
   7   6   7          1.86          4.30         4.97 o                         
 -12   7   7          0.95          1.32         6.76 o                         
 -11   7   7          1.79          0.21         4.18 o                         
 -10   7   7         67.25         66.10         6.88 o                         
  -9   7   7          4.88          2.55         8.27 o                         
  -8   7   7        272.13        292.47        12.50 o                         
  -7   7   7         18.58         20.64         3.05 o                         
  -6   7   7          0.01          2.26         2.33 o                         
  -5   7   7         31.06         35.09         4.03 o                         
  -4   7   7        208.18        196.48        10.63 o                         
  -3   7   7         27.95         34.13         3.98 o                         
  -2   7   7         62.91         85.33         9.98 o                         
  -1   7   7         15.38         19.65         3.11 o                         
   0   7   7          2.03          9.06         3.89 o                         
   1   7   7         31.91         24.07         3.76 o                         
   2   7   7         24.18         17.16         3.20 o                         
   3   7   7        141.07        110.51        11.32 o                         
   4   7   7          0.86         -3.44         3.44 o                         
   5   7   7          4.80          2.97         3.77 o                         
   6   7   7          7.88          3.90         5.12 o                         
 -11   8   7          7.82          4.88         4.97 o                         
 -10   8   7          2.07          0.55         3.89 o                         
  -9   8   7         42.00         42.90         5.24 o                         
  -8   8   7        151.90        138.42         7.76 o                         
  -7   8   7        131.85         86.51         9.35 o                         
  -6   8   7         73.65         77.14         5.12 o                         
  -5   8   7         45.84         54.52         5.16 o                         
  -4   8   7         17.52         21.31         3.40 o                         
  -3   8   7         17.01         16.65         4.12 o                         
  -2   8   7        333.13        317.79        18.14 o                         
  -1   8   7        246.41        257.04        12.83 o                         
   0   8   7         10.82         13.36         3.46 o                         
   1   8   7         10.35         10.84         2.96 o                         
   2   8   7         20.96          7.07         4.29 o                         
   3   8   7        125.97        138.35         9.27 o                         
   4   8   7        102.83        113.90         9.36 o                         
   5   8   7        118.04        119.64         9.50 o                         
   6   8   7          0.05         10.59         6.10 o                         
 -10   9   7          3.63          3.92         6.46 o                         
  -9   9   7          3.15          4.69         3.91 o                         
  -8   9   7         66.23         52.22        12.75 o                         
  -7   9   7          0.50         11.14         3.06 o                         
  -6   9   7          8.79          4.32         2.85 o                         
  -5   9   7          5.57          4.44         2.81 o                         
  -4   9   7          0.00          5.43         3.69 o                         
  -3   9   7          2.32          6.97         3.32 o                         
  -2   9   7          0.00          2.36         3.47 o                         
  -1   9   7         15.77         17.60         5.16 o                         
   0   9   7         26.38         24.64         4.48 o                         
   1   9   7         39.33         43.89         4.26 o                         
   2   9   7          3.84          3.70         3.60 o                         
   3   9   7        337.73        316.01        15.60 o                         
   4   9   7          0.14          6.57         8.12 o                         
   5   9   7         82.60         89.18        10.89 o                         
  -9  10   7         14.43         11.93         4.24 o                         
  -8  10   7        156.67        202.90        17.42 o                         
  -7  10   7          0.00          2.21         3.59 o                         
  -6  10   7          3.22          9.29         3.07 o                         
  -5  10   7          4.54          0.49         4.16 o                         
  -4  10   7         48.91         48.68         6.80 o                         
  -3  10   7         10.38          6.92         3.79 o                         
  -2  10   7         46.16         38.37         5.90 o                         
  -1  10   7          0.88         -3.70         3.70 o                         
   0  10   7         42.60         42.58         8.28 o                         
   1  10   7         17.86         17.34         4.16 o                         
   2  10   7          6.47         10.17         4.12 o                         
   3  10   7          0.06          2.14         5.15 o                         
   4  10   7          4.79          9.68         6.23 o                         
  -8  11   7         73.67         87.19         8.51 o                         
  -7  11   7         21.41         26.02         5.07 o                         
  -6  11   7         30.71         33.62         4.68 o                         
  -5  11   7          0.15          2.95         5.78 o                         
  -4  11   7        113.10        116.64         8.84 o                         
  -3  11   7          0.03          6.70         5.73 o                         
  -2  11   7          2.63         -3.45         4.29 o                         
  -1  11   7          5.03         14.76        10.87 o                         
   0  11   7         16.26         20.00         5.65 o                         
   1  11   7          9.15         12.79         4.34 o                         
   2  11   7          0.14         -4.59         4.59 o                         
   3  11   7         45.79         25.61         6.79 o                         
  -7  12   7          0.00         -4.99         4.99 o                         
  -6  12   7          1.35         14.83         7.32 o                         
  -5  12   7         22.67         24.30         7.06 o                         
  -4  12   7          1.60         -1.49         6.27 o                         
  -3  12   7        235.42        217.30        19.74 o                         
  -2  12   7        251.01        261.08        17.93 o                         
  -1  12   7         91.03         80.41         7.18 o                         
   0  12   7          0.71         10.14         5.11 o                         
   1  12   7          4.56          0.86         6.56 o                         
  -3  13   7         34.28         38.01         9.14 o                         
  -2  13   7          0.05         16.08         8.34 o                         
 -13   0   8          4.47          5.58         9.54 o                         
 -12   0   8         85.80         92.21        11.04 o                         
 -11   0   8          8.76          9.05         5.88 o                         
 -10   0   8        115.95        133.36         8.94 o                         
  -9   0   8         33.15         30.61         3.92 o                         
  -8   0   8         16.90         13.60         6.88 o                         
  -7   0   8          9.08          8.32         2.92 o                         
  -6   0   8         61.56         71.49         5.72 o                         
  -5   0   8         38.59         39.63         4.71 o                         
  -4   0   8        193.31        206.39        10.08 o                         
  -3   0   8         46.29         50.13         4.34 o                         
  -2   0   8         68.37         81.05         4.68 o                         
  -1   0   8       1350.92       1348.35        48.60 o                         
   0   0   8          0.21          4.54         2.44 o                         
   1   0   8         22.55         23.92         3.86 o                         
   2   0   8         81.49         77.31         5.46 o                         
   3   0   8        278.15        295.17        15.12 o                         
   4   0   8        284.97        287.79        11.85 o                         
   5   0   8         77.69         77.45         5.59 o                         
   6   0   8         48.87         48.97         5.27 o                         
   7   0   8         90.27         87.06        14.64 o                         
 -13   1   8          0.67         -4.84         5.17 o                         
 -12   1   8        143.64        159.64         9.34 o                         
 -11   1   8          0.19          0.89         3.57 o                         
 -10   1   8        154.43        160.35         6.97 o                         
  -9   1   8        111.38        101.30         5.23 o                         
  -8   1   8        261.55        264.51        13.34 o                         
  -7   1   8          3.94          6.19         2.13 o                         
  -6   1   8        237.76        252.56         8.56 o                         
  -5   1   8        211.27        234.44         7.92 o                         
  -4   1   8         44.43         42.24         2.98 o                         
  -3   1   8          1.96          3.25         1.50 o                         
  -2   1   8         21.14         21.10         1.81 o                         
  -1   1   8        573.50        552.72        21.07 o                         
   0   1   8         18.11         13.25         2.44 o                         
   1   1   8        177.05        180.94         7.26 o                         
   2   1   8          0.47          1.98         1.96 o                         
   3   1   8          0.05         -1.54         1.93 o                         
   4   1   8         60.62         65.87         6.74 o                         
   5   1   8          0.03          0.82         2.94 o                         
   6   1   8         79.13         80.44         5.79 o                         
   7   1   8          2.13         -0.38         7.07 o                         
 -12   2   8        203.34        222.90         9.45 o                         
 -11   2   8         49.67         56.10         6.01 o                         
 -10   2   8         45.01         55.96         4.03 o                         
  -9   2   8         18.40         13.17         4.52 o                         
  -8   2   8          8.60          9.38         2.67 o                         
  -7   2   8        198.35        217.45         7.86 o                         
  -6   2   8         58.39         72.31         4.82 o                         
  -5   2   8          5.77          6.90         1.78 o                         
  -4   2   8         43.86         47.48         3.03 o                         
  -3   2   8         14.36         13.04         2.32 o                         
  -2   2   8          5.68          5.55         1.85 o                         
  -1   2   8         84.50        101.22         5.12 o                         
   0   2   8         50.51         59.82         5.51 o                         
   1   2   8         25.35         22.18         2.52 o                         
   2   2   8          4.77          4.26         1.93 o                         
   3   2   8         37.15         56.85         4.64 o                         
   4   2   8          5.57          5.03         2.76 o                         
   5   2   8        107.96        107.68         5.74 o                         
   6   2   8         46.33         46.38         5.90 o                         
   7   2   8          8.32          5.91         4.53 o                         
 -12   3   8         67.94         93.46         6.85 o                         
 -11   3   8          3.05          4.64         3.00 o                         
 -10   3   8         48.56         40.65         3.59 o                         
  -9   3   8          3.52          4.80         2.86 o                         
  -8   3   8         85.19         94.20         4.74 o                         
  -7   3   8       1963.45       2021.85        59.15 o                         
  -6   3   8        217.64        227.11         9.79 o                         
  -5   3   8         27.58         24.10         3.85 o                         
  -4   3   8        147.92        128.66        13.68 o                         
  -3   3   8        198.40        197.22         9.97 o                         
  -2   3   8         64.22         43.79         3.61 o                         
  -1   3   8        106.89        102.54         6.10 o                         
   0   3   8         41.93         45.04         3.80 o                         
   1   3   8         40.07         34.31         2.86 o                         
   2   3   8          1.62          3.12         2.22 o                         
   3   3   8          2.59          5.03         2.86 o                         
   4   3   8         60.56         56.88         3.89 o                         
   5   3   8         37.84         33.49         3.83 o                         
   6   3   8         12.34         15.95         3.57 o                         
 -12   4   8         59.51         60.09         4.63 o                         
 -11   4   8          0.37         -3.08         3.08 o                         
 -10   4   8          7.45          7.08         3.24 o                         
  -9   4   8         46.33         39.12         3.01 o                         
  -8   4   8         38.68         33.91         2.76 o                         
  -7   4   8         58.80         77.86         9.23 o                         
  -6   4   8         41.80         57.09         4.81 o                         
  -5   4   8         68.31         70.55         5.41 o                         
  -4   4   8        188.08        214.75         9.40 o                         
  -3   4   8        155.91        175.85        10.07 o                         
  -2   4   8        120.61        137.01         5.79 o                         
  -1   4   8        381.57        394.29        12.69 o                         
   0   4   8         74.33         74.33         5.72 o                         
   1   4   8         94.06         98.62         5.32 o                         
   2   4   8          1.78          2.16         2.06 o                         
   3   4   8        112.05        110.55         9.05 o                         
   4   4   8        117.89        106.41         5.72 o                         
   5   4   8        243.69        202.92        12.39 o                         
   6   4   8         14.29          9.86         3.95 o                         
 -12   5   8        208.32        226.01        10.90 o                         
 -11   5   8          0.35          2.33         3.78 o                         
 -10   5   8        115.78        104.70         7.05 o                         
  -9   5   8          6.61          5.02         4.12 o                         
  -8   5   8         62.87         80.44         7.33 o                         
  -7   5   8         59.53         54.09         4.68 o                         
  -6   5   8         19.15         15.77         2.76 o                         
  -5   5   8         95.15        108.31         6.56 o                         
  -4   5   8          0.10          1.70         2.50 o                         
  -3   5   8         53.12         55.64         4.60 o                         
  -2   5   8        276.71        291.54         9.94 o                         
  -1   5   8        630.59        672.81        20.64 o                         
   0   5   8          0.00          2.00         1.90 o                         
   1   5   8        177.13        162.31         9.09 o                         
   2   5   8         31.93         29.71         2.94 o                         
   3   5   8         59.60         53.08         4.30 o                         
   4   5   8        583.75        568.23        19.71 o                         
   5   5   8         65.22         44.03         3.74 o                         
   6   5   8          4.31          2.50         4.61 o                         
 -11   6   8          0.02         -0.81         5.82 o                         
 -10   6   8          0.25         -4.03         4.03 o                         
  -9   6   8          1.37         -3.63         3.63 o                         
  -8   6   8         38.10         39.68         4.32 o                         
  -7   6   8        151.02        146.58         7.95 o                         
  -6   6   8         42.96         51.23         5.38 o                         
  -5   6   8         19.48         21.70         4.16 o                         
  -4   6   8        141.40        130.53        11.20 o                         
  -3   6   8         42.36         27.09         6.51 o                         
  -2   6   8         32.84         18.77         3.87 o                         
  -1   6   8        337.48        374.04        12.16 o                         
   0   6   8         29.64         24.02         3.82 o                         
   1   6   8          0.07          1.88         3.52 o                         
   2   6   8          5.38          8.49         3.25 o                         
   3   6   8          9.54          5.75         4.08 o                         
   4   6   8        374.58        370.14        15.18 o                         
   5   6   8         66.33         54.26         4.70 o                         
 -11   7   8          0.64         -5.39         5.80 o                         
 -10   7   8         15.47         10.46         4.33 o                         
  -9   7   8          0.07         -3.54         3.54 o                         
  -8   7   8        170.14        164.57        10.08 o                         
  -7   7   8        171.76        154.10         8.45 o                         
  -6   7   8          0.48         -2.61         2.77 o                         
  -5   7   8          0.07         -2.54         2.54 o                         
  -4   7   8        180.75        170.83         8.29 o                         
  -3   7   8         58.56         58.09         5.50 o                         
  -2   7   8         23.01         22.04         7.15 o                         
  -1   7   8        795.22        806.59        30.30 o                         
   0   7   8        178.57        157.08         8.78 o                         
   1   7   8        107.07        122.51         7.92 o                         
   2   7   8          0.01         -3.21         3.51 o                         
   3   7   8         68.85         56.68         7.24 o                         
   4   7   8        668.37        658.40        25.67 o                         
   5   7   8         17.47         19.13         3.99 o                         
 -10   8   8         51.21         47.34         5.37 o                         
  -9   8   8          1.99         -4.14         4.14 o                         
  -8   8   8          1.89         15.46         4.51 o                         
  -7   8   8         11.13         16.20         5.31 o                         
  -6   8   8        174.39        155.28        14.83 o                         
  -5   8   8         12.84          8.25         3.17 o                         
  -4   8   8         72.32         65.38         5.82 o                         
  -3   8   8          9.72          6.99         4.56 o                         
  -2   8   8        109.57         84.74        11.65 o                         
  -1   8   8        129.61        115.19        12.64 o                         
   0   8   8         45.34         41.15         5.21 o                         
   1   8   8          2.09         -1.87         3.63 o                         
   2   8   8         99.43        114.51         8.39 o                         
   3   8   8          0.27         -4.29         4.29 o                         
   4   8   8         17.34         22.12         5.28 o                         
  -9   9   8          0.16         -2.30         4.62 o                         
  -8   9   8         25.31         23.85         5.09 o                         
  -7   9   8         28.24         21.49         3.91 o                         
  -6   9   8          4.04         10.47         8.66 o                         
  -5   9   8         18.88         17.79         4.28 o                         
  -4   9   8        185.63        166.85        13.56 o                         
  -3   9   8         34.31         23.42         4.33 o                         
  -2   9   8          9.67         12.39         3.99 o                         
  -1   9   8          1.02          9.21         6.58 o                         
   0   9   8          4.20          5.78         3.77 o                         
   1   9   8          1.02         -4.01         4.01 o                         
   2   9   8         40.36         42.80         6.03 o                         
   3   9   8          5.64          9.44         5.16 o                         
  -8  10   8          1.78         -4.69         5.02 o                         
  -7  10   8        289.63        320.00        22.01 o                         
  -6  10   8        217.54        223.42        13.14 o                         
  -5  10   8         76.42         80.26        10.70 o                         
  -4  10   8         39.76         42.68         5.29 o                         
  -3  10   8         52.07         55.33         5.63 o                         
  -2  10   8          0.02         -1.34         5.83 o                         
  -1  10   8          3.16          2.81         4.34 o                         
   0  10   8         15.63          1.79         7.35 o                         
   1  10   8         48.06         34.29         9.10 o                         
   2  10   8          0.02         12.17         5.73 o                         
  -6  11   8          1.55         -3.20         5.91 o                         
  -5  11   8          0.74         -5.02         5.02 o                         
  -4  11   8         31.20         57.43         8.62 o                         
  -3  11   8         11.96         12.91        10.14 o                         
  -2  11   8          4.77         16.01         6.93 o                         
  -1  11   8          0.08          3.64         6.94 o                         
   0  11   8          3.78          0.09         9.13 o                         
 -12   1   9         22.73         35.11         4.62 o                         
 -11   1   9          5.37          0.68         4.00 o                         
 -10   1   9          4.84          0.31         3.10 o                         
  -9   1   9          0.25          1.14         2.63 o                         
  -8   1   9         24.65         23.04         3.99 o                         
  -6   1   9          7.64          6.62         2.62 o                         
  -5   1   9          2.72          7.19         1.95 o                         
  -4   1   9         11.10         18.63         2.53 o                         
  -3   1   9         11.81         12.14         1.94 o                         
  -2   1   9        133.26        145.72         5.35 o                         
  -1   1   9        139.48        151.15         7.25 o                         
   0   1   9         58.78         73.45         4.93 o                         
   1   1   9         29.96         34.70         3.04 o                         
   2   1   9         16.82         11.37         2.97 o                         
   3   1   9         13.44         21.79         3.62 o                         
   4   1   9        439.17        481.68        17.20 o                         
   5   1   9          3.50          2.76         3.86 o                         
 -12   2   9        106.08        121.91         9.52 o                         
 -11   2   9          2.67          2.80         3.57 o                         
 -10   2   9          0.00          3.45         3.14 o                         
  -9   2   9         25.53         26.90         5.90 o                         
  -8   2   9          8.51         11.34         2.70 o                         
  -7   2   9        593.35        568.22        17.54 o                         
  -6   2   9        350.64        380.32        12.28 o                         
  -5   2   9        122.68        123.81         6.75 o                         
  -4   2   9         77.76         85.57         9.88 o                         
  -3   2   9         10.21          7.39         3.77 o                         
  -2   2   9        375.29        398.76        12.84 o                         
  -1   2   9        177.86        200.67         9.36 o                         
   0   2   9          4.13          0.52         2.56 o                         
   1   2   9          5.50          6.93         2.92 o                         
   2   2   9         29.70         25.04         2.72 o                         
   3   2   9         25.10         32.35         3.99 o                         
   4   2   9          8.58         11.37         3.63 o                         
   5   2   9         11.81         20.58         3.65 o                         
 -11   3   9         60.16         51.57         4.67 o                         
 -10   3   9         14.82         11.85         3.44 o                         
  -9   3   9         16.04         17.89         3.98 o                         
  -8   3   9         12.37         10.54         2.99 o                         
  -7   3   9         55.07         61.38         4.88 o                         
  -6   3   9        154.96        166.84         8.30 o                         
  -5   3   9         53.76         62.69         4.86 o                         
  -4   3   9          6.40         11.46         3.28 o                         
  -3   3   9        155.05        194.13         9.94 o                         
  -2   3   9          1.68          1.27         2.85 o                         
  -1   3   9          2.95          2.92         2.49 o                         
   0   3   9          7.22         16.46         3.35 o                         
   1   3   9         13.58         12.22         2.84 o                         
   2   3   9          2.55          5.09         2.62 o                         
   3   3   9         13.62         19.27         3.88 o                         
   4   3   9          3.36          7.33         3.55 o                         
   5   3   9         70.26         65.54         4.84 o                         
 -11   4   9         87.02        101.39         6.49 o                         
 -10   4   9          1.39          4.69         3.59 o                         
  -9   4   9        130.58        132.26         6.69 o                         
  -8   4   9         88.99         76.61         6.46 o                         
  -7   4   9        619.17        593.59        22.88 o                         
  -6   4   9        189.22        197.62        11.00 o                         
  -5   4   9        264.37        261.46        11.32 o                         
  -4   4   9         15.57         14.93         3.32 o                         
  -3   4   9          4.36          1.19         2.46 o                         
  -2   4   9        209.49        186.38        10.30 o                         
  -1   4   9         23.28         18.50         3.04 o                         
   0   4   9          1.82          1.49         3.39 o                         
   1   4   9         36.46         34.84         3.69 o                         
   2   4   9         22.68         21.35         2.79 o                         
   3   4   9         10.17          9.83         2.94 o                         
   4   4   9         11.48          5.36         3.91 o                         
 -11   5   9         91.27        109.50         8.31 o                         
 -10   5   9         27.81         21.71         4.92 o                         
  -9   5   9          9.09          7.95         3.82 o                         
  -8   5   9         59.68         51.29         5.81 o                         
  -7   5   9          2.22          0.51         3.44 o                         
  -6   5   9         42.55         47.75         4.36 o                         
  -5   5   9          4.43          4.83         3.29 o                         
  -4   5   9          0.05         -4.15         4.15 o                         
  -3   5   9         64.88         54.99         4.80 o                         
  -2   5   9        439.03        447.09        17.56 o                         
  -1   5   9        527.09        552.68        19.09 o                         
   0   5   9         16.89         13.75         2.85 o                         
   1   5   9         14.14          7.01         3.13 o                         
   2   5   9         13.70         10.17         2.90 o                         
   3   5   9          9.08         13.24         3.89 o                         
   4   5   9        203.09        190.19        10.00 o                         
 -10   6   9          0.16         -2.01         4.83 o                         
  -9   6   9          0.82         -3.98         3.98 o                         
  -8   6   9         37.44         32.70         4.16 o                         
  -7   6   9         31.74         27.32         4.27 o                         
  -6   6   9        211.88        242.91        15.49 o                         
  -5   6   9         82.19         83.49         7.89 o                         
  -4   6   9         14.10          7.99         3.19 o                         
  -3   6   9         12.23         18.94         3.19 o                         
  -2   6   9        438.98        477.69        19.44 o                         
  -1   6   9        601.81        610.76        19.21 o                         
   0   6   9          6.03          6.85         3.33 o                         
   1   6   9          6.09         -2.52         3.75 o                         
   2   6   9         21.39         21.81         4.24 o                         
   3   6   9        120.88        133.49         9.37 o                         
   4   6   9        237.85        167.63        22.33 o                         
  -9   7   9          4.31          5.52         4.46 o                         
  -8   7   9         18.47         10.43         4.23 o                         
  -7   7   9         86.48         84.89         7.97 o                         
  -6   7   9          4.54          7.39         3.71 o                         
  -5   7   9         39.94         36.14         4.79 o                         
  -4   7   9         41.73         51.77         4.58 o                         
  -3   7   9         34.38         41.74         5.44 o                         
  -2   7   9          9.66          7.42         3.12 o                         
  -1   7   9         23.67         24.93         3.87 o                         
   0   7   9         11.89         10.65         3.90 o                         
   1   7   9          4.36          6.16         4.97 o                         
   2   7   9          2.17          3.73         5.18 o                         
   3   7   9         60.90         49.97         6.22 o                         
  -8   8   9         36.47         11.91         5.91 o                         
  -7   8   9         40.49         40.06         5.93 o                         
  -6   8   9         17.39         17.45         4.74 o                         
  -5   8   9         56.70         65.01         7.32 o                         
  -4   8   9          2.33          4.28         3.57 o                         
  -3   8   9         14.84         21.38         6.02 o                         
  -2   8   9         68.78         64.02         7.21 o                         
  -1   8   9          5.31          7.61         4.40 o                         
   0   8   9         32.42         45.28         7.28 o                         
   1   8   9         93.16         90.51         7.72 o                         
   2   8   9          5.65          2.53         6.64 o                         
  -7   9   9        321.32        299.45        16.74 o                         
  -6   9   9         19.52         25.07         7.75 o                         
  -5   9   9         68.16         70.59         7.63 o                         
  -4   9   9         72.55         61.56         6.23 o                         
  -3   9   9          8.30         13.78         4.94 o                         
  -2   9   9          1.99          0.00         6.40 o                         
  -1   9   9        228.28        248.52        14.46 o                         
   0   9   9         27.12         32.59         5.42 o                         
   1   9   9          0.31         -5.77         6.02 o                         
  -5  10   9          1.68         -2.13         6.71 o                         
  -4  10   9         28.12         24.94         6.22 o                         
  -3  10   9          3.17         -0.39         5.77 o                         
  -2  10   9          2.22          3.17         6.26 o                         
  -1  10   9          2.57         10.10         7.60 o                         
 -10   0  10         15.41         27.69         5.66 o                         
  -9   0  10          0.75         -4.48         4.48 o                         
  -8   0  10        105.70        115.16         8.58 o                         
  -7   0  10         50.27         42.65         5.40 o                         
  -6   0  10         39.15         51.80         5.07 o                         
  -5   0  10         71.69         67.29         8.10 o                         
  -3   0  10         20.50         13.01         3.27 o                         
  -2   0  10         19.92         18.01         3.46 o                         
  -1   0  10         11.80          3.92         5.11 o                         
   0   0  10          1.06          0.53         3.51 o                         
   1   0  10         24.32         18.99         5.65 o                         
   2   0  10          0.76         -4.14         5.96 o                         
   3   0  10         38.18         44.04        12.07 o                         
 -10   1  10          3.74         -0.30         3.71 o                         
  -9   1  10         37.35         45.85         3.98 o                         
  -8   1  10         11.57         12.24         2.96 o                         
  -7   1  10         32.08         25.11         3.15 o                         
  -6   1  10         11.78         17.07         3.86 o                         
  -5   1  10        109.27        119.04         6.94 o                         
  -4   1  10         14.88         16.07         2.30 o                         
  -3   1  10         16.41         19.98         2.93 o                         
  -2   1  10         31.07         31.60         4.85 o                         
  -1   1  10          5.84          5.36         2.50 o                         
   0   1  10        112.62        112.28         9.11 o                         
   1   1  10        101.66         99.59         7.23 o                         
   2   1  10          2.81         -2.55         3.33 o                         
   3   1  10         79.12         85.06         6.72 o                         
 -10   2  10         86.06         81.76         7.14 o                         
  -9   2  10         12.84         13.51         3.22 o                         
  -8   2  10         12.40         17.07         3.46 o                         
  -7   2  10          7.99         -0.58         2.96 o                         
  -6   2  10         28.30         30.98         2.87 o                         
  -5   2  10          0.36          7.89         4.33 o                         
  -4   2  10          0.15         -1.27         3.29 o                         
  -3   2  10         14.16         16.64         3.50 o                         
  -2   2  10         78.59         73.73         5.23 o                         
  -1   2  10          0.01          1.44         2.94 o                         
   0   2  10         22.33         19.23         3.19 o                         
   1   2  10         15.68          9.96         2.92 o                         
   2   2  10         18.94         16.66         4.21 o                         
   3   2  10         14.29         15.01         3.53 o                         
 -10   3  10         44.22         40.81         5.25 o                         
  -9   3  10        160.28        153.83         8.70 o                         
  -8   3  10          9.91          9.87         4.32 o                         
  -7   3  10         69.09         67.17         5.39 o                         
  -6   3  10        523.54        502.41        19.62 o                         
  -5   3  10        291.86        267.58        11.60 o                         
  -4   3  10          0.01         -3.15         3.48 o                         
  -3   3  10         50.66         62.19         5.75 o                         
  -2   3  10         52.38         58.22         4.53 o                         
  -1   3  10        260.18        232.11         9.68 o                         
   0   3  10        180.37        156.11         7.10 o                         
   1   3  10          0.84         -3.89         4.10 o                         
   2   3  10          0.17         -3.69         3.69 o                         
   3   3  10          7.56          4.86         3.82 o                         
 -10   4  10          0.00         -2.36         6.49 o                         
  -9   4  10         14.53         20.73         4.99 o                         
  -8   4  10          1.46          3.84         6.53 o                         
  -7   4  10         65.88         69.40         7.95 o                         
  -6   4  10        550.98        566.83        22.02 o                         
  -5   4  10        273.31        268.04        11.80 o                         
  -4   4  10         14.30          7.34         4.55 o                         
  -3   4  10          8.15          9.66         4.09 o                         
  -2   4  10         31.19         27.39         3.74 o                         
  -1   4  10          0.00         -2.53         2.86 o                         
   0   4  10        177.66        186.17         8.65 o                         
   1   4  10         25.68         28.24         4.04 o                         
   2   4  10         38.98         36.88         4.54 o                         
  -9   5  10         94.01         99.75        10.18 o                         
  -8   5  10        101.78        113.97         8.44 o                         
  -7   5  10         12.78         14.60         5.39 o                         
  -6   5  10        129.57        124.12         8.31 o                         
  -5   5  10         85.30         80.20        12.34 o                         
  -4   5  10          1.71         -0.42         3.40 o                         
  -3   5  10          6.45          3.25         3.40 o                         
  -2   5  10          0.82          0.53         4.65 o                         
  -1   5  10          9.29          9.19         3.58 o                         
   0   5  10        285.00        240.24        13.14 o                         
   1   5  10        110.03        110.39         6.19 o                         
   2   5  10        118.96        119.13        10.43 o                         
  -8   6  10        112.47        136.26        12.20 o                         
  -7   6  10          0.81         -4.07         5.08 o                         
  -6   6  10         49.37         45.53         4.68 o                         
  -5   6  10         61.03         40.65         7.34 o                         
  -4   6  10         15.70          6.59         3.91 o                         
  -3   6  10         54.57         53.44         7.85 o                         
  -2   6  10         17.72         13.27         3.64 o                         
  -1   6  10         12.56         11.75         3.99 o                         
   0   6  10         26.90         34.08         6.12 o                         
   1   6  10          5.71          7.58         4.12 o                         
  -7   7  10         21.19         18.68         5.45 o                         
  -6   7  10         46.95         50.54         5.05 o                         
  -5   7  10         15.82          5.95         5.24 o                         
  -4   7  10          0.00         -2.22         4.05 o                         
  -3   7  10          3.49          5.40         6.26 o                         
  -2   7  10         76.57         83.01         6.57 o                         
  -1   7  10          0.91          8.59         6.78 o                         
   0   7  10          8.62         22.14         4.15 o                         
  -6   8  10         38.50         31.02         9.45 o                         
  -5   8  10          6.55          1.95         6.00 o                         
  -4   8  10          6.69          6.16         4.69 o                         
  -3   8  10          0.99          6.65         5.89 o                         
  -2   8  10         61.68         54.77         7.53 o                         
  -8   1  11         13.87         16.70         3.72 o                         
  -7   1  11         37.67         31.62         4.00 o                         
  -6   1  11        141.76        145.93        11.72 o                         
  -5   1  11         37.99         27.66         3.79 o                         
  -4   1  11          5.15         15.30         3.97 o                         
  -3   1  11         43.76         33.13         4.49 o                         
  -2   1  11          5.25          2.67         3.76 o                         
  -1   1  11          0.15         -2.87         3.41 o                         
   0   1  11          9.39          4.81         3.27 o                         
  -8   2  11         52.99         48.99         4.75 o                         
  -7   2  11          2.87          2.13         5.15 o                         
  -6   2  11          8.61          4.72         4.06 o                         
  -5   2  11          9.80          6.06         3.82 o                         
  -4   2  11          0.89          1.60         3.51 o                         
  -3   2  11         24.49         20.02         3.66 o                         
  -2   2  11         24.26         23.46         3.81 o                         
  -1   2  11         90.70         75.52         5.47 o                         
   0   2  11        497.72        465.45        15.75 o                         
  -7   3  11          8.73         10.89         4.49 o                         
  -6   3  11          0.76          4.62         4.09 o                         
  -5   3  11          1.67          9.97         5.96 o                         
  -4   3  11          1.93          2.71         3.81 o                         
  -3   3  11         25.94         24.43         4.06 o                         
  -2   3  11         11.11          7.21         3.98 o                         
  -1   3  11        103.05        103.19         6.08 o                         
  -7   4  11         16.16         19.20         5.91 o                         
  -6   4  11        360.05        337.52        18.57 o                         
  -5   4  11        220.92        184.75        10.33 o                         
  -4   4  11         34.91         43.64         4.65 o                         
  -3   4  11         93.07         87.49        10.01 o                         
  -2   4  11          3.40          2.98         5.39 o                         
  -1   4  11        292.97        247.46        11.19 o                         
  -6   5  11        324.31        274.03        24.93 o                         
  -5   5  11         64.99         63.29         5.71 o                         
  -4   5  11         13.17         18.33         4.54 o                         
  -3   5  11         15.11         19.72         5.84 o                         
                                                                                
